# Supplementary material for: The Complete Chloroplast Genome Sequences of the Medicinal Plant Pogostemon cablin
Source: Int J Mol Sci. 2016 Jun 6;17(6):820. doi: 10.3390/ijms17060820 (PMC4926354; doi:10.3390/ijms17060820)
Supplement: Supplementary file 1 [file ijms-17-00820-s001.zip]

Archive with 2 entries (2 files):
- ijms-127609-Supplementary Figure S1 and Table S9 (update).pdf
- ijms-127609-Supplementary Table  S1-S8 (update).xlsx
