# Supplementary material for: The Complete Chloroplast Genome Sequences of the Medicinal Plant Pogostemon cablin
Source: Int J Mol Sci. 2016 Jun 6;17(6):820. doi: 10.3390/ijms17060820 (PMC4926354; doi:10.3390/ijms17060820)
Supplement: Supplementary file 1 [file ijms-17-00820-s001.zip › ijms-127609-Supplementary Table S1-S8 (update).xlsx]

## Sheet: Table S1
Table S1. Mapping the contigs from P. cablin chloroplast genome to the chloroplast genome of Salvia miltiorrhiza.
Contig Name	Reference	Identity	Contig start	Contig End	Reference Start	Reference End
NODE_1_length_16649_cov_198.826721	gi|459014471|ref|NC_020431.1|	90.62	270	4311	272	4297
NODE_1_length_16649_cov_198.826721	gi|459014471|ref|NC_020431.1|	86.67	5121	6399	4753	6026
NODE_1_length_16649_cov_198.826721	gi|459014471|ref|NC_020431.1|	91.97	9343	12830	8881	12356
NODE_1_length_16649_cov_198.826721	gi|459014471|ref|NC_020431.1|	91.17	12953	13482	12452	12972
NODE_1_length_16649_cov_198.826721	gi|459014471|ref|NC_020431.1|	89.12	13788	14536	13178	13897
NODE_1_length_16649_cov_198.826721	gi|459014471|ref|NC_020431.1|	93.99	14882	16742	14210	16087
NODE_6_length_26024_cov_191.834610	gi|459014471|ref|NC_020431.1|	92.75	19720	26117	22539	16097
NODE_6_length_26024_cov_191.834610	gi|459014471|ref|NC_020431.1|	93.46	14737	19648	27471	22601
NODE_6_length_26024_cov_191.834610	gi|459014471|ref|NC_020431.1|	86.71	11848	13517	30537	28857
NODE_6_length_26024_cov_191.834610	gi|459014471|ref|NC_020431.1|	95.9	7672	10757	34972	31883
NODE_6_length_26024_cov_191.834610	gi|459014471|ref|NC_020431.1|	86.71	6857	7664	35838	35016
NODE_6_length_26024_cov_191.834610	gi|459014471|ref|NC_020431.1|	96.31	1284	6754	41415	35950
NODE_17_length_2955_cov_183.000336	gi|459014471|ref|NC_020431.1|	90.67	25	1760	42714	44422
NODE_17_length_2955_cov_183.000336	gi|459014471|ref|NC_020431.1|	88.15	1949	3053	44533	45653
NODE_40_length_2136_cov_200.578659	gi|459014471|ref|NC_020431.1|	85.63	835	1803	46492	47411
NODE_4_length_3909_cov_195.423126	gi|459014471|ref|NC_020431.1|	94.22	301	2280	47932	49913
NODE_4_length_3909_cov_195.423126	gi|459014471|ref|NC_020431.1|	91.78	3004	3976	50795	51763
NODE_7_length_26587_cov_197.091278	gi|459014471|ref|NC_020431.1|	93.37	84	2391	51837	54139
NODE_7_length_26587_cov_197.091278	gi|459014471|ref|NC_020431.1|	94.09	2447	4373	54205	56116
NODE_7_length_26587_cov_197.091278	gi|459014471|ref|NC_020431.1|	91.14	4921	6543	56567	58182
NODE_7_length_26587_cov_197.091278	gi|459014471|ref|NC_020431.1|	89.7	6938	8417	58351	59860
NODE_7_length_26587_cov_197.091278	gi|459014471|ref|NC_020431.1|	91.33	8651	11062	60064	62472
NODE_7_length_26587_cov_197.091278	gi|459014471|ref|NC_020431.1|	93.43	11476	12876	63009	64384
NODE_7_length_26587_cov_197.091278	gi|459014471|ref|NC_020431.1|	87.49	13084	14362	64487	65742
NODE_7_length_26587_cov_197.091278	gi|459014471|ref|NC_020431.1|	91.74	15017	15812	66406	67193
NODE_7_length_26587_cov_197.091278	gi|459014471|ref|NC_020431.1|	89.19	15894	16573	67287	67972
NODE_7_length_26587_cov_197.091278	gi|459014471|ref|NC_020431.1|	90.66	16593	17328	68058	68779
NODE_7_length_26587_cov_197.091278	gi|459014471|ref|NC_020431.1|	89.1	17405	18680	68850	70115
NODE_7_length_26587_cov_197.091278	gi|459014471|ref|NC_020431.1|	90.69	18802	22818	70212	74216
NODE_7_length_26587_cov_197.091278	gi|459014471|ref|NC_020431.1|	93.13	22859	24043	74232	75411
NODE_7_length_26587_cov_197.091278	gi|459014471|ref|NC_020431.1|	91.01	24116	26687	75448	78022
NODE_16_length_2473_cov_207.793777	gi|459014471|ref|NC_020431.1|	91.11	9	2573	80482	77923
NODE_27_length_2273_cov_202.257370	gi|459014471|ref|NC_020431.1|	87.26	346	2373	80798	82800
NODE_2_length_25562_cov_371.588623	gi|459014471|ref|NC_020431.1|	97.68	18401	25654	89944	82705
NODE_2_length_25562_cov_371.588623	gi|459014471|ref|NC_020431.1|	97.2	2668	18446	105677	89953
NODE_2_length_25562_cov_371.588623	gi|459014471|ref|NC_020431.1|	93.86	1850	2666	106459	105648
NODE_2_length_25562_cov_371.588623	gi|459014471|ref|NC_020431.1|	95.59	333	1810	107935	106460
NODE_2_length_25562_cov_371.588623	gi|459014471|ref|NC_020431.1|	96.34	35	307	108206	107934
NODE_5_length_6532_cov_212.990967	gi|459014471|ref|NC_020431.1|	89.32	1	2304	108141	110426
NODE_5_length_6532_cov_212.990967	gi|459014471|ref|NC_020431.1|	90.52	3658	4854	111677	112888
NODE_5_length_6532_cov_212.990967	gi|459014471|ref|NC_020431.1|	93.28	5036	6628	113120	114712
NODE_9_length_11066_cov_218.146667	gi|459014471|ref|NC_020431.1|	89.28	32	451	114760	115188
NODE_9_length_11066_cov_218.146667	gi|459014471|ref|NC_020431.1|	95.04	528	910	115254	115635
NODE_9_length_11066_cov_218.146667	gi|459014471|ref|NC_020431.1|	94	1048	1664	115773	116386
NODE_9_length_11066_cov_218.146667	gi|459014471|ref|NC_020431.1|	93.71	1856	2459	116651	117254
NODE_9_length_11066_cov_218.146667	gi|459014471|ref|NC_020431.1|	90.54	2497	3376	117263	118131
NODE_9_length_11066_cov_218.146667	gi|459014471|ref|NC_020431.1|	91.03	3515	6306	118184	120998
NODE_9_length_11066_cov_218.146667	gi|459014471|ref|NC_020431.1|	84.89	6384	10297	121054	125008
NODE_2_length_25562_cov_371.588623	gi|459014471|ref|NC_020431.1|	96.34	35	307	125818	126090
NODE_2_length_25562_cov_371.588623	gi|459014471|ref|NC_020431.1|	95.59	333	1810	126089	127564
NODE_2_length_25562_cov_371.588623	gi|459014471|ref|NC_020431.1|	93.86	1850	2666	127565	128376
NODE_2_length_25562_cov_371.588623	gi|459014471|ref|NC_020431.1|	97.2	2668	18446	128347	144071
NODE_2_length_25562_cov_371.588623	gi|459014471|ref|NC_020431.1|	97.68	18401	25654	144080	151319

## Sheet: Table S2
Table S2. The primers used for PCR during gapping closing.
Primer No.	Primer Sequence	Primer Length	Tm(℃)	Product Length	Location on Contig	Location on Ref Genome	Involved Contigs
1.2	TGTCTTTTCACCACAGCCGC	20	61.7	829	16310	16020	contig1&contig6
6.2	GGGTTAGTGCCCCCTTCAAA	20	61.4		25730	2797
6.1	CGAAATCGTGAGCATCAGCAT	21	61.1	2000	1770		contig6&contig17
17.1	CCCTTTCCTTATTGGGCTCGG	21	64.8		690	43360
17.2	TTCGTTAGTCCTGGTAAAGCCC	22	60.4	1200	2940		contig17&contig40
40.1	GCGTCTACCGATTTCGCCATA	21	62.7		1090	46730
40.2	CTGCCCCCCCTTTTCGTTAG	20	63.4	1000	1692		contig40&contig4
4.1	CTGGGTTTGGAAAAGCGTGG	20	62.8		690	48330
4.2	TCCCCTGAAAAACATTGGCG	20	63.1	760	3610		contig4&contig7
7.1	AACGATGGCTCTGATGGGTG	20	60.4		360
16.1	GGCGGGTCTTATTGTAACTGGT	22	60.1	1120	460		contig16&contig27
27.1	ATGCTTAGTGTGTGACTCGTTGG	23	59.5		700	81120
5.2	AGCAAGGAAAATGGTTCGTGG	21	61.6	310	6530		contig5&contig9
9.1	AGAAATGATACCCTGGGACGGA	22	62.3		190
9.2	AAAAATGACTACACGCTTGCTCC	23	60.7	1330	10130		contig9&contig2
2.1	TTTAGGCAGAATACCGTCACCC	22	61		370	126130
1.1	CCAGGCTGAGCACAACATCC	20	61	1042	890	876	contig1&contig2
2.2	TGAACCCTGTAGACCATCCCC	21	60.9		25410	151070

## Sheet: Table S3
Table S3. The annotation file of P. cablin chloroplast genome.
Gene	Type	Start	End	Chain	Category	GC Content
IRa	IR	1	25417	.	rep	0.435142
LSC	SC	25417	109391	.	lsc	0.363441
IRb	IR	109391	134808	.	rep	0.435164
SSC	SC	134808	152460	.	ssc	0.320852
ycf1	mRNA	243	1055	-	ycf	0.357934
rps12	mRNA	11506	11814	+	rps	0.440129
rps7	mRNA	12419	12886	+	rps	0.399573
ndhB	mRNA	13161	15372	+	nad	0.377939
ycf15	mRNA	16212	16515	-	ycf	0.44079
ycf2	mRNA	16606	23412	-	ycf	0.383723
rpl23	mRNA	23740	24021	+	rpl	0.386525
rpl2	mRNA	24040	25529	+	rpl	0.420805
psbA	mRNA	25913	26971	-	psb	0.432484
matK	mRNA	27523	29055	-	mat	0.341813
rps16	mRNA	30714	30938	-	rps	0.355556
psbK	mRNA	33388	33573	+	psb	0.365591
psbI	mRNA	33896	34042	+	psb	0.340136
atpA	mRNA	36042	37565	-	atp	0.404856
atpF	mRNA	37670	38945	-	atp	0.345611
atpH	mRNA	39319	39564	-	atp	0.463415
atpI	mRNA	40593	41336	-	atp	0.392473
rps2	mRNA	41553	42260	-	rps	0.402542
rpoC2	mRNA	42485	46639	-	rpo	0.380987
rpoC1	mRNA	46794	49641	-	rpo	0.380618
rpoB	mRNA	49647	52859	-	rpo	0.392468
petN	mRNA	54100	54195	+	pet	0.458333
psbM	mRNA	55159	55263	-	psb	0.323809
psbD	mRNA	57920	58981	+	psb	0.427495
psbC	mRNA	58890	60350	+	psb	0.443532
psbZ	mRNA	60971	61159	+	psb	0.37037
rps14	mRNA	61885	62187	-	rps	0.409241
psaB	mRNA	62315	64519	-	psa	0.404989
psaA	mRNA	64545	66797	-	psa	0.434532
ycf3	mRNA	67539	69472	-	ycf	0.370734
rps4	mRNA	70740	71345	-	rps	0.40264
rps11	mRNA	73704	73871	+	rps	0.422619
ndhJ	mRNA	74304	74780	-	nad	0.400419
ndhK	mRNA	74886	75738	-	nad	0.375146
ndhC	mRNA	75618	75980	-	nad	0.366391
atpE	mRNA	77909	78310	-	atp	0.383085
atpB	mRNA	78307	79803	-	atp	0.43821
rbcL	mRNA	80572	82023	+	rbc	0.436639
accD	mRNA	82758	84310	+	acc	0.376046
psaI	mRNA	85005	85115	+	psa	0.369369
ycf4	mRNA	85549	86103	+	ycf	0.4
cemA	mRNA	86668	87357	+	cem	0.326087
petA	mRNA	87569	88531	+	pet	0.4081
psbJ	mRNA	89472	89594	-	psb	0.382114
psbL	mRNA	89737	89853	-	psb	0.307692
psbF	mRNA	89877	89996	-	psb	0.425
psbE	mRNA	90011	90262	-	psb	0.404762
petL	mRNA	91191	91286	+	pet	0.3125
petG	mRNA	91462	91575	+	pet	0.359649
psaJ	mRNA	92285	92419	+	psa	0.414815
rpl33	mRNA	92891	93091	+	rpl	0.373134
rps18	mRNA	93265	93567	+	rps	0.343234
rpl20	mRNA	93785	94171	-	rpl	0.356589
rps12	mRNA	94914	95042	-	rps	0.472868
clpP	mRNA	95172	97129	-	clp	0.366701
psbB	mRNA	97578	99104	+	psb	0.442698
psbT	mRNA	99276	99392	+	psb	0.316239
psbN	mRNA	99448	99705	-	psb	0.368217
psbH	mRNA	99691	99915	+	psb	0.386667
petB	mRNA	100740	101420	+	pet	0.406755
petD	mRNA	102309	102872	+	pet	0.388298
rpoA	mRNA	103007	104026	-	rpo	0.352941
rps11	mRNA	104098	104514	-	rps	0.470024
rpl36	mRNA	104617	104730	-	rpl	0.385965
infA	mRNA	104826	105059	-	inf	0.367521
rps8	mRNA	105177	105590	-	rps	0.350241
rpl14	mRNA	105769	106137	-	rpl	0.376694
rpl16	mRNA	106275	106673	-	rpl	0.41604
rps3	mRNA	107767	108429	-	rps	0.352941
rpl22	mRNA	108414	108887	-	rpl	0.35865
rps19	mRNA	108944	109222	-	rps	0.358423
rpl2	mRNA	109278	110769	-	rpl	0.421582
rpl23	mRNA	110788	111069	-	rpl	0.386525
ycf2	mRNA	111397	118203	+	ycf	0.383723
ycf15	mRNA	118294	118597	+	ycf	0.44079
ndhB	mRNA	119437	121648	-	nad	0.377939
rps7	mRNA	121923	122390	-	rps	0.399573
rps12	mRNA	122995	123303	-	rps	0.440129
ycf1	mRNA	133754	134566	+	ycf	0.357934
ndhF	mRNA	134838	137039	-	nad	0.334242
ycf5	mRNA	138616	139587	+	ycf	0.313786
ndhD	mRNA	139781	141280	-	nad	0.358667
psaC	mRNA	141394	141639	-	psa	0.443089
ndhE	mRNA	141892	142197	-	nad	0.300654
ndhG	mRNA	142414	142944	-	nad	0.323917
ndhI	mRNA	143250	143756	-	nad	0.351085
ndhA	mRNA	143866	146015	-	nad	0.330698
ndhH	mRNA	146017	147198	-	nad	0.401861
rps15	mRNA	147299	147571	-	rps	0.344322
ycf1	mRNA	148908	151679	-	ycf	0.289683
rrn5S	rRNA_primary_transcript	2333	2463	-	rrn	0.503817
rrn4.5S	rRNA_primary_transcript	2557	2817	+	rrn	0.463601
rrn23S	rRNA_primary_transcript	2916	5732	+	rrn	0.547391
rrn16S	rRNA_primary_transcript	8167	9657	+	rrn	0.566734
rrn16S	rRNA_primary_transcript	125152	126642	-	rrn	0.566734
rrn23S	rRNA_primary_transcript	129077	131893	-	rrn	0.547391
rrn4.5S	rRNA_primary_transcript	131992	132252	-	rrn	0.463601
rrn5S	rRNA_primary_transcript	132346	132476	+	rrn	0.503817
trnN-GTT	tRNA_primary_transcript	1390	1461	+	trn	0.541667
trnR-ACG	tRNA_primary_transcript	2023	2096	-	trn	0.621622
trnV-GAC	tRNA_primary_transcript	9884	9955	-	trn	0.486111
trnL-CAA	tRNA_primary_transcript	15926	16006	+	trn	0.518518
trnI-CAT	tRNA_primary_transcript	23501	23574	+	trn	0.45946
trnH-GTG	tRNA_primary_transcript	25628	25701	-	trn	0.567568
trnQ-TTG	tRNA_primary_transcript	32990	33061	-	trn	0.597222
trnS-GCT	tRNA_primary_transcript	34167	34254	-	trn	0.5
trnR-TCT	tRNA_primary_transcript	35860	35931	+	trn	0.416667
trnC-GCA	tRNA_primary_transcript	53823	53893	+	trn	0.605634
trnD-GTC	tRNA_primary_transcript	55769	55842	-	trn	0.635135
trnY-GTA	tRNA_primary_transcript	55952	56035	-	trn	0.547619
trnE-TTC	tRNA_primary_transcript	56095	56167	-	trn	0.561644
trnT-GGT	tRNA_primary_transcript	56719	56790	+	trn	0.486111
trnS-TGA	tRNA_primary_transcript	60586	60678	-	trn	0.462366
trnG-GCC	tRNA_primary_transcript	61429	61499	+	trn	0.507042
trnfM-CAT	tRNA_primary_transcript	61662	61735	-	trn	0.567568
trnS-GGA	tRNA_primary_transcript	70388	70474	+	trn	0.517241
trnT-TGT	tRNA_primary_transcript	71713	71785	-	trn	0.534247
trnF-GAA	tRNA_primary_transcript	73357	73429	+	trn	0.520548
trnM-CAT	tRNA_primary_transcript	77613	77685	+	trn	0.410959
trnW-CCA	tRNA_primary_transcript	91697	91770	-	trn	0.513513
trnP-TGG	tRNA_primary_transcript	91944	92017	-	trn	0.5
trnI-CAT	tRNA_primary_transcript	111235	111308	-	trn	0.45946
trnL-CAA	tRNA_primary_transcript	118803	118883	-	trn	0.518518
trnV-GAC	tRNA_primary_transcript	124854	124925	+	trn	0.486111
trnR-ACG	tRNA_primary_transcript	132713	132786	+	trn	0.621622
trnN-GTT	tRNA_primary_transcript	133348	133419	-	trn	0.541667
trnL-TAG	tRNA_primary_transcript	138453	138532	+	trn	0.5625

## Sheet: Table S4 
Table S4. Best hits with nr databases of proteins in P. cablin chloroplast genome.
Sequences	nrID	percIdentity	alnLength	mismatchCount	gapOpenCount	queryStart	queryEnd	subjectStart	subjectEnd	eVal	bitScore	nrAnnotation
rpl20_93785_94171_1	gi|459014516|ref|YP_007507134.1|	91.41	128	11	0	1	128	1	128	1e-75	229	ribosomal protein L20 (chloroplast) [Salvia miltiorrhiza]
ndhJ_74304_74780_1	gi|558603869|ref|YP_008815940.1|	99.37	158	1	0	1	158	1	158	4e-113	327	NADH dehydrogenase subunit J (chloroplast) [Lindenbergia philippensis]
psaJ_92285_92419_1	gi|11465979|ref|NP_054521.1|	100	44	0	0	1	44	1	44	6e-23	88.6	photosystem I subunit IX [Nicotiana tabacum]
ycf1_133754_134566_1	gi|340806998|gb|AEK71619.1|	93.36	271	16	1	1	271	1	269	0	518	hypothetical chloroplast RF1 [Ilex cornuta]
psbZ_60971_61159_1	gi|575669207|ref|YP_008964864.1|	100	62	0	0	1	62	1	62	1e-32	114	photosystem II protein Z (chloroplast) [Schwalbea americana]
psaA_64545_66797_1	gi|568247081|ref|YP_008964034.1|	99.73	750	2	0	1	750	1	750	0	1516	photosystem I P700 chlorophyll a apoprotein A1 [Ajuga reptans]
psaC_141394_141639_1	gi|502182490|ref|XP_004516946.1|	95.06	81	4	0	1	81	1	81	8e-54	183	PREDICTED: NAD(P)H-quinone oxidoreductase chain 4, chloroplastic-like [Cicer arietinum]
rps11_73704_73871_1	gi|568247115|ref|YP_008964067.1|	98.18	55	1	0	1	55	1	55	6e-29	107	ribosomal protein S11 [Ajuga reptans]
ycf15_118294_118597_1	gi|325610367|gb|ADZ36339.1|	96.34	82	3	0	1	82	1	82	2e-51	164	hypothetical protein RF15 [Franklinia alatamaha]
atpH_39319_39564_1	gi|546352760|gb|AGW96663.1|	100	81	0	0	1	81	1	81	8e-47	152	ATP synthase CF0 subunit III (chloroplast) [Argyreia nervosa]
ndhF_134838_137039_1	gi|1695971|gb|AAB37153.1|	98.09	681	13	0	17	697	1	681	0	1357	NADH dehydrogenase, partial (chloroplast) [Pogostemon cablin]
ndhH_146017_147198_1	gi|442743019|ref|YP_007353971.1|	98.47	393	6	0	1	393	1	393	0	796	NADH dehydrogenase subunit 7 (chloroplast) [Tectona grandis]
ndhB_13161_15372_1	gi|116617169|ref|YP_817542.1|	97.78	540	12	0	1	540	1	540	0	972	NADH-plastoquinone oxidoreductase subunit 2 [Coffea arabica]
rps12_122995_123303_1	gi|394831161|ref|YP_006503815.1|	96.08	102	4	0	1	102	36	137	3e-62	194	ribosomal protein S12 (chloroplast) [Datura stramonium]
rpoA_103007_104026_1	gi|442742994|ref|YP_007353946.1|	92.67	341	20	2	1	340	1	337	0	642	RNA polymerase alpha subunit (chloroplast) [Tectona grandis]
psaB_62315_64519_1	gi|359422260|ref|YP_004935665.1|	99.73	734	2	0	1	734	1	734	0	1486	psaB gene product (chloroplast) [Sesamum indicum]
rps7_12419_12886_1	gi|283795013|ref|YP_003359404.1|	100	155	0	0	1	155	1	155	2e-109	317	ribosomal protein S7 (chloroplast) [Olea europaea]
rpl16_106275_106673_1	gi|442743000|ref|YP_007353952.1|	96.97	132	4	0	1	132	4	135	5e-89	263	ribosomal protein L16 (chloroplast) [Tectona grandis]
psbA_25913_26971_1	gi|728792357|ref|YP_009108479.1|	99.72	352	1	0	1	352	1	352	0	712	photosystem II protein D1 (chloroplast) [Utricularia macrorhiza]
ycf15_16212_16515_1	gi|325610367|gb|ADZ36339.1|	96.34	82	3	0	1	82	1	82	2e-51	164	hypothetical protein RF15 [Franklinia alatamaha]
psbH_99691_99915_1	gi|364284013|ref|YP_004940538.1|	100	74	0	0	1	74	6	79	5e-46	149	psbH gene product (chloroplast) [Boea hygrometrica]
atpA_36042_37565_1	gi|283794953|ref|YP_003359344.1|	98.82	507	6	0	1	507	1	507	0	1011	ATPase alpha subunit (chloroplast) [Olea europaea]
psbB_97578_99104_1	gi|442742988|ref|YP_007353940.1|	99.8	508	1	0	1	508	1	508	0	1027	photosystem II 47 kDa protein (chloroplast) [Tectona grandis]
atpE_77909_78310_1	gi|731971837|ref|YP_009110608.1|	99.25	133	1	0	1	133	1	133	1e-89	265	ATPase epsilon subunit (chloroplast) [Hesperelaea palmeri]
atpF_37673_38945_1	gi|372450125|ref|YP_005090164.1|	87.19	203	24	1	1	203	1	201	4e-124	358	atpF gene product (chloroplast) [Ricinus communis]
ndhB_119440_121648_1	gi|116617152|ref|YP_817527.1|	97.78	541	12	0	1	541	1	541	0	974	NADH-plastoquinone oxidoreductase subunit 2 [Coffea arabica]
cemA_86668_87357_1	gi|359422273|ref|YP_004935678.1|	95.63	229	10	0	1	229	1	229	2e-157	444	cemA gene product (chloroplast) [Sesamum indicum]
psbL_89737_89853_1	gi|11466805|ref|NP_039401.1|	100	38	0	0	1	38	1	38	2e-18	77	photosystem II protein L [Oryza sativa Japonica Group]
psbE_90011_90262_1	gi|21633802|gb|AAM55802.1|	100	83	0	0	1	83	1	83	3e-53	168	PsbE, partial (chloroplast) [Metaporana parvifolia]
ndhA_143869_146015_1	gi|290490046|gb|ADD31430.1|	92.31	364	27	1	1	364	1	363	0	647	NADH-plastoquinone oxidoreductase subunit 1 protein (chloroplast) [Antirrhinum majus]
rpoB_49647_52859_1	gi|359422253|ref|YP_004935658.1|	97.85	1070	23	0	1	1070	1	1070	0	2155	rpoB gene product (chloroplast) [Sesamum indicum]
rpl14_105769_106137_1	gi|334700317|ref|YP_004563816.1|	98.36	122	2	0	1	122	1	122	4e-82	244	ribosomal protein L14 [Olea europaea subsp. cuspidata]
clpP_95175_97129_1	gi|558603892|ref|YP_008815962.1|	98.48	197	2	1	1	197	1	196	2e-137	391	ATP-dependent Clp protease proteolytic subunit (chloroplast) [Lindenbergia philippensis]
rbcL_80572_82023_1	gi|442742971|ref|YP_007353923.1|	96.28	484	18	0	1	484	1	484	0	954	ribulose-1,5-bisphosphate carboxylase/oxygenase large subun (chloroplast) [Tectona grandis]
rps19_108944_109222_1	gi|359422302|ref|YP_004935707.1|	95.65	92	4	0	1	92	1	92	4e-58	182	rps19 gene product (chloroplast) [Sesamum indicum]
ycf5_138616_139587_1	gi|442743012|ref|YP_007353964.1|	91.33	323	28	0	1	323	1	323	0	591	cytochrome c biogenesis protein (chloroplast) [Tectona grandis]
psbJ_89472_89594_1	gi|108802657|ref|YP_636313.1|	100	40	0	0	1	40	1	40	5e-18	75.9	photosystem II protein J (chloroplast) [Eucalyptus globulus subsp. globulus]
rpoC1_46797_49641_1	gi|359422252|ref|YP_004935657.1|	96.24	692	25	1	1	692	1	691	0	1373	rpoC1 gene product (chloroplast) [Sesamum indicum]
petB_100740_101420_1	gi|573461981|emb|CCQ71650.1|	97.79	226	5	0	1	226	6	231	6e-160	451	cytochrome b6 (chloroplast) [Salvia miltiorrhiza]
psbK_33388_33573_1	gi|442742946|ref|YP_007353898.1|	96.72	61	2	0	1	61	4	64	3e-33	116	photosystem II protein K (chloroplast) [Tectona grandis]
rpl2_109281_110769_1	gi|573462018|emb|CCQ71687.1|	97.91	287	5	1	1	287	1	286	0	564	ribosomal protein L2 (chloroplast) [Salvia miltiorrhiza]
infA_104826_105059_1	gi|364284019|ref|YP_004940544.1|	98.7	77	1	0	1	77	1	77	2e-47	153	infA gene product (chloroplast) [Boea hygrometrica]
petL_91191_91286_1	gi|115531927|ref|YP_784083.1|	96.77	31	1	0	1	31	1	31	1e-10	56.2	cytochrome b6/f complex subunit VI [Pelargonium x hortorum]
atpI_40593_41336_1	gi|558603854|ref|YP_008815925.1|	98.38	247	4	0	1	247	1	247	1e-173	488	ATP synthase CF0 A subunit (chloroplast) [Lindenbergia philippensis]
petG_91462_91575_1	gi|109156608|ref|YP_654227.1|	100	37	0	0	1	37	55	91	6e-17	74.3	cytochrome b6/f complex subunit V [Oryza sativa Indica Group]
rps7_121923_122390_1	gi|283795013|ref|YP_003359404.1|	100	155	0	0	1	155	1	155	2e-109	317	ribosomal protein S7 (chloroplast) [Olea europaea]
rpl23_23740_24021_1	gi|442743005|ref|YP_007353957.1|	98.92	93	1	0	1	93	1	93	5e-62	191	ribosomal protein L23 (chloroplast) [Tectona grandis]
ndhC_75618_75980_1	gi|330850748|ref|YP_004376426.1|	99.17	120	1	0	1	120	1	120	4e-76	229	NADH dehydrogenase ND3 subunit [Olea europaea subsp. europaea]
rps8_105177_105590_1	gi|442742998|ref|YP_007353950.1|	94.16	137	5	2	1	137	1	134	2e-82	246	ribosomal protein S8 (chloroplast) [Tectona grandis]
ycf1_243_1055_1	gi|340806998|gb|AEK71619.1|	93.36	271	16	1	1	271	1	269	0	518	hypothetical chloroplast RF1 [Ilex cornuta]
matK_27523_29055_1	gi|335058758|gb|AEH26550.1|	88.36	507	59	0	1	507	1	507	0	914	maturase, partial (chloroplast) [Callicarpa mollis]
ndhI_143250_143756_1	gi|359422316|ref|YP_004935721.1|	95.24	168	8	0	1	168	1	168	3e-117	338	ndhI gene product (chloroplast) [Sesamum indicum]
rps16_30714_30938_1	gi|568247119|ref|YP_008964016.1|	91.78	73	6	0	1	73	12	84	6e-42	139	ribosomal protein S16 [Ajuga reptans]
rps12_94914_95042_1	gi|555945939|gb|AGZ19166.1|	100	42	0	0	1	42	1	42	6e-22	86.3	ribosomal protein S12 (chloroplast) [Camellia sinensis]
rpl23_110788_111069_1	gi|442743005|ref|YP_007353957.1|	98.92	93	1	0	1	93	1	93	5e-62	191	ribosomal protein L23 (chloroplast) [Tectona grandis]
rps3_107767_108429_1	gi|359422300|ref|YP_004935705.1|	97.73	220	5	0	1	220	1	220	3e-156	441	rps3 gene product (chloroplast) [Sesamum indicum]
ycf1_148908_151679_1	gi|442743021|ref|YP_007353973.1|	81.92	918	151	8	2	913	659	1567	0	1423	Ycf1 protein (chloroplast) [Tectona grandis]
psbI_33896_34042_1	gi|478733630|gb|AGJ51241.1|	100	48	0	0	1	48	7	54	1e-26	98.6	photosystem II protein I (chloroplast) [Solanum carolinense]
psbN_99448_99705_1	gi|290790866|gb|ADD63122.1|	64.77	88	27	3	1	86	1	86	5e-26	99.8	photosystem II protein N [Microlaena stipoides]
ycf2_16606_23412_1	gi|442743006|ref|YP_007353958.1|	95.59	2291	74	5	1	2268	1	2287	0	4360	Ycf2 protein (chloroplast) [Tectona grandis]
rpoC2_42485_46639_1	gi|442742953|ref|YP_007353905.1|	93.91	1395	74	5	1	1384	1	1395	0	2673	RNA polymerase beta'' subunit (chloroplast) [Tectona grandis]
psbD_57920_58981_1	gi|91214138|ref|YP_538760.1|	100	353	0	0	1	353	1	353	0	718	photosystem II protein D2 [Glycine max]
petD_102309_102872_1	gi|712911627|ref|YP_009092334.1|	95.72	187	8	0	1	187	1	187	6e-124	356	cytochrome b6/f complex subunit IV (chloroplast) [Macadamia integrifolia]
ycf2_111397_118203_1	gi|442743006|ref|YP_007353958.1|	95.59	2291	74	5	1	2268	1	2287	0	4360	Ycf2 protein (chloroplast) [Tectona grandis]
rps12_11506_11814_1	gi|394831161|ref|YP_006503815.1|	96.08	102	4	0	1	102	36	137	3e-62	194	ribosomal protein S12 (chloroplast) [Datura stramonium]
rps15_147299_147571_1	gi|442743020|ref|YP_007353972.1|	94.44	90	5	0	1	90	1	90	1e-52	167	ribosomal protein S15 (chloroplast) [Tectona grandis]
ndhG_142414_142944_1	gi|568247070|ref|YP_008964086.1|	97.16	176	5	0	1	176	1	176	2e-116	336	NADH dehydrogenase subunit 6 [Ajuga reptans]
rpl36_104617_104730_1	gi|81176285|ref|YP_398362.1|	100	37	0	0	1	37	1	37	2e-16	71.2	ribosomal protein L36 [Lactuca sativa]
petN_54100_54195_1	gi|428697635|ref|YP_007025907.1|	100	31	0	0	1	31	1	31	2e-12	60.8	cytochrome b6/f complex subunit VIII [Vaccinium macrocarpon]
petA_87569_88531_1	gi|442742976|ref|YP_007353928.1|	98.44	320	5	0	1	320	1	320	0	638	apocytochrome f precursor of cytochrome b6/f complex (chloroplast) [Tectona grandis]
psaI_85005_85115_1	gi|459014503|ref|YP_007507121.1|	100	36	0	0	1	36	1	36	1e-16	72	photosystem I subunit VIII (chloroplast) [Salvia miltiorrhiza]
rps14_61885_62187_1	gi|359422259|ref|YP_004935664.1|	98	100	2	0	1	100	1	100	1e-66	204	rps14 gene product (chloroplast) [Sesamum indicum]
psbT_99276_99392_1	gi|309322473|ref|YP_003933987.1|	94.74	38	2	0	1	38	1	38	6e-17	72.8	photosystem II protein T [Eucalyptus grandis]
rpl22_108414_108887_1	gi|442743002|ref|YP_007353954.1|	92.21	154	12	0	4	157	1	154	3e-102	299	ribosomal protein L22 (chloroplast) [Tectona grandis]
rps11_104098_104514_1	gi|568247115|ref|YP_008964067.1|	98.55	138	2	0	1	138	1	138	1e-91	270	ribosomal protein S11 [Ajuga reptans]
ndhK_74886_75738_1	gi|576090127|gb|AHH24337.1|	78.18	55	12	0	1	55	1	55	1e-19	92	NADH-plastoquinone oxidoreductase subunit K (chloroplast) [Japonolirion osense]
ndhE_141892_142197_1	gi|568247068|ref|YP_008964085.1|	100	101	0	0	1	101	1	101	3e-65	200	NADH dehydrogenase subunit 4L [Ajuga reptans]
psbF_89877_89996_1	gi|723456759|ref|YP_009108452.1|	100	39	0	0	1	39	3	41	2e-20	81.6	photosystem II protein VI (chloroplast) [Genlisea margaretae]
ycf3_67542_69472_1	gi|364283985|ref|YP_004940511.1|	97.78	135	2	1	1	135	1	134	5e-91	271	ycf3 gene product (chloroplast) [Boea hygrometrica]
rps2_41553_42260_1	gi|459014482|ref|YP_007507100.1|	97.02	235	7	0	1	235	1	235	1e-168	473	ribosomal protein S2 (chloroplast) [Salvia miltiorrhiza]
rpl2_24040_25529_1	gi|573462018|emb|CCQ71687.1|	99.2	249	2	0	1	249	1	249	2e-177	500	ribosomal protein L2 (chloroplast) [Salvia miltiorrhiza]
ycf4_85549_86103_1	gi|442742974|ref|YP_007353926.1|	95.65	184	8	0	1	184	1	184	3e-126	362	photosystem I assembly protein Ycf4 (chloroplast) [Tectona grandis]
psbC_58890_60350_1	gi|669216165|gb|AII18071.1|	98.97	486	5	0	1	486	1	486	0	972	photosystem II CP43 chlorophyll apoprotein, partial (chloroplast) [Viburnum tinus]
ndhD_139781_141280_1	gi|442743013|ref|YP_007353965.1|	96.39	499	18	0	1	499	2	500	0	946	NADH dehydrogenase subunit 4 (chloroplast) [Tectona grandis]
rps4_70740_71345_1	gi|442742965|ref|YP_007353917.1|	96.02	201	8	0	1	201	1	201	2e-138	394	ribosomal protein S4 (chloroplast) [Tectona grandis]
rps18_93265_93567_1	gi|459014515|ref|YP_007507133.1|	98	100	2	0	1	100	1	100	2e-61	191	ribosomal protein S18 (chloroplast) [Salvia miltiorrhiza]
rpl33_92891_93091_1	gi|442742984|ref|YP_007353936.1|	95.45	66	3	0	1	66	1	66	6e-39	130	ribosomal protein L33 (chloroplast) [Tectona grandis]
psbM_55159_55263_1	gi|651514776|ref|YP_009040786.1|	100	34	0	0	1	34	2	35	1e-14	66.6	photosystem II protein M (chloroplast) (chloroplast) [Centaurea diffusa]
atpB_78307_79803_1	gi|568247054|ref|YP_008964041.1|	99.2	498	4	0	1	498	1	498	0	996	ATP synthase CF1 beta subunit [Ajuga reptans]

## Sheet: Table S5
Table S5. Best hits with KEGG databases of proteins in P. cablin chloroplast genome.
Sequences	keggID	percIdentity	alnLength	mismatchCount	gapOpenCount	queryStart	queryEnd	subjectStart	subjectEnd	eVal	bitScore	keggAnnotation
rpl20_93785_94171_1	ath:ArthCp045	80.34	117	23	0	1	117	1	117	1e-60	186	rpl20; 50S ribosomal protein L20; K02887 large subunit ribosomal protein L20
ndhJ_74304_74780_1	vvi:4025141	97.47	158	4	0	1	158	1	158	1e-113	323	ndhJ; NADH dehydrogenase 30 kDa subunit; K05581 NADH dehydrogenase I subunit J [EC:1.6.5.3]
psaJ_92285_92419_1	pop:Poptr_cp043	95.45	44	2	0	1	44	1	44	5e-24	87	psaJ; photosystem I subunit IX; K02697 photosystem I subunit IX
psbZ_60971_61159_1	ath:ArthCp019	95.16	62	3	0	1	62	1	62	3e-33	111	psbZ; photosystem II reaction center Z protein; K02724 photosystem II PsbZ protein
psaA_64545_66797_1	vvi:4025091	98.93	750	8	0	1	750	1	750	0	1510	psaA; photosystem I P700 chlorophyll a apoprotein A1; K02689 photosystem I P700 chlorophyll a apoprotein A1
psaC_141394_141639_1	vvi:4025040	100	81	0	0	1	81	1	81	2e-55	169	psaC; photosystem I iron-sulfur center; K02691 photosystem I subunit VII
rps11_73704_73871_1	vvi:4025132	94.55	55	3	0	1	55	1	55	5e-29	102	rps11; 30S ribosomal protein S11; K02948 small subunit ribosomal protein S11
atpH_39319_39564_1	vvi:4025116	100	81	0	0	1	81	1	81	2e-48	152	atpH; ATPase III subunit; K02110 F-type H+-transporting ATPase subunit c [EC:3.6.3.14]
ndhF_134838_137039_1	vvi:4025035	76.88	744	158	4	1	732	1	742	0	1113	ndhF, ndh5; NADH dehydrogenase subunit 5; K05577 NADH dehydrogenase I subunit 5 [EC:1.6.5.3]
ndhH_146017_147198_1	vvi:4025072	93.38	393	26	0	1	393	1	393	0	759	ndhH; NADH dehydrogenase 49 kDa subunit; K05579 NADH dehydrogenase I subunit 7 [EC:1.6.5.3]
ndhB_13161_15372_1	vvi:4025014	91.85	540	14	1	1	540	1	510	0	885	ndhB, ndh2; NADH dehydrogenase subunit 2; K05573 NADH dehydrogenase I subunit 2 [EC:1.6.5.3]
rps12_122995_123303_1	pop:Poptr_cp071	97.44	78	2	0	23	100	39	116	1e-48	154	rps12; ribosomal protein S12; K02950 small subunit ribosomal protein S12
rpoA_103007_104026_1	pop:Poptr_cp055	80.47	343	60	3	1	340	1	339	0	559	rpoA; RNA polymerase alpha subunit (EC:2.7.7.6); K03040 DNA-directed RNA polymerase subunit alpha [EC:2.7.7.6]
psaB_62315_64519_1	vvi:4025090	98.91	734	8	0	1	734	1	734	0	1477	psaB; photosystem I P700 chlorophyll a apoprotein A2; K02690 photosystem I P700 chlorophyll a apoprotein A2
rps7_12419_12886_1	ath:ArthCp088	98.06	155	3	0	1	155	1	155	3e-109	312	rps7; 30S ribosomal protein S7; K02992 small subunit ribosomal protein S7
rpl16_106275_106673_1	vvi:4025020	91.67	132	11	0	1	132	3	134	4e-85	249	rpl16; ribosomal protein L16; K02878 large subunit ribosomal protein L16
psbA_25913_26971_1	ath:ArthCp002	99.15	353	2	1	1	352	1	353	0	707	psbA; photosystem II protein D1; K02703 photosystem II P680 reaction center D1 protein
psbH_99691_99915_1	pop:Poptr_cp052	94.52	73	4	0	2	74	1	73	5e-44	140	psbH; photosystem II protein H; K02709 photosystem II PsbH protein
atpA_36042_37565_1	vvi:4025114	97.04	507	15	0	1	507	1	507	0	993	atpA; ATP synthase CF1 alpha subunit; K02111 F-type H+-transporting ATPase subunit alpha [EC:3.6.3.14]
psbB_97578_99104_1	ath:ArthCp049	98.23	508	9	0	1	508	1	508	0	1019	psbB; photosystem II P680 chlorophyll A apoprotein; K02704 photosystem II CP47 chlorophyll apoprotein
atpE_77909_78310_1	vvi:4025007	95.49	133	6	0	1	133	1	133	2e-88	257	atpE; ATP synthase epsilon chain; K02114 F-type H+-transporting ATPase subunit epsilon [EC:3.6.3.14]
atpF_37673_38945_1	pop:Poptr_cp006	82.27	203	14	1	1	203	1	181	7e-115	329	atpF; ATP synthase CF0 B subunit (EC:3.6.3.14); K02109 F-type H+-transporting ATPase subunit b [EC:3.6.3.14]
ndhB_119440_121648_1	vvi:4025014	91.68	541	14	1	1	541	1	510	0	885	ndhB, ndh2; NADH dehydrogenase subunit 2; K05573 NADH dehydrogenase I subunit 2 [EC:1.6.5.3]
psbL_89737_89853_1	zma:845209	100	38	0	0	1	38	1	38	3e-20	77	psbL; PSII reaction center subunit XII; K02713 photosystem II PsbL protein
psbE_90011_90262_1	vvi:4025054	97.59	83	2	0	1	83	1	83	3e-53	164	psbE; cytochrome b559 alpha subunit; K02707 photosystem II cytochrome b559 subunit alpha
ndhA_143869_146015_1	pop:Poptr_cp084	86.07	366	48	2	1	364	1	365	0	605	ndhA; NADH dehydrogenase subunit 1 (EC:1.6.5.3); K05572 NADH dehydrogenase I subunit 1 [EC:1.6.5.3]
rpoB_49647_52859_1	vvi:4025099	94.39	1070	60	0	1	1070	1	1070	0	2061	rpoB; RNA polymerase beta chain; K03043 DNA-directed RNA polymerase subunit beta [EC:2.7.7.6]
rpl14_105769_106137_1	vvi:4025019	91.8	122	10	0	1	122	1	122	1e-78	231	rpl14; 50S ribosomal protein L14; K02874 large subunit ribosomal protein L14
clpP_95175_97129_1	ath:ArthCp048	87.82	197	23	1	1	197	1	196	2e-126	359	clpP; ATP-dependent Clp protease proteolytic subunit; K01358 ATP-dependent Clp protease, protease subunit [EC:3.4.21.92]
rbcL_80572_82023_1	ppp:PhpapaCp031	91.79	475	39	0	8	482	1	475	0	919	rbcL; RuBisCO large subunit; K01601 ribulose-bisphosphate carboxylase large chain [EC:4.1.1.39]
rps19_108944_109222_1	pop:POPTR_748250	86.96	92	12	0	1	92	1	92	6e-55	169	hypothetical protein; K02965 small subunit ribosomal protein S19
psbJ_89472_89594_1	sbi:SobiCp036	95	40	2	0	1	40	1	40	2e-19	74.7	psbJ; photosystem II protein J; K02711 photosystem II PsbJ protein
rpoC1_46797_49641_1	ath:ArthCp013	92.41	685	47	1	8	692	1	680	0	1304	rpoC1; RNA polymerase beta' chain; K03046 DNA-directed RNA polymerase subunit beta' [EC:2.7.7.6]
petB_100740_101420_1	sbi:SORBI_03g017580	95.58	226	10	0	1	226	7	232	7e-158	441	hypothetical protein; K02635 cytochrome b6
psbK_33388_33573_1	vvi:4025108	86.89	61	8	0	1	61	1	61	4e-31	106	psbK; PSII K protein; K02712 photosystem II PsbK protein
rpl2_109281_110769_1	vvi:4025024	91.29	287	12	1	1	287	1	274	0	518	rpl2; 50S ribosomal protein L2; K02886 large subunit ribosomal protein L2
infA_104826_105059_1	vvi:4025134	88.31	77	9	0	1	77	1	77	2e-45	144	infA; translation initiation factor 1; K02518 translation initiation factor IF-1
atpI_40593_41336_1	vvi:4025095	95.14	247	12	0	1	247	1	247	2e-162	454	atpI; ATPase IV subunit; K02108 F-type H+-transporting ATPase subunit a [EC:3.6.3.14]
petG_91462_91575_1	zma:845194	100	37	0	0	1	37	1	37	1e-18	72.8	petG; cytochrome B6-F complex subunit 5; K02640 cytochrome b6-f complex subunit 5
rps7_121923_122390_1	ath:ArthCp088	98.06	155	3	0	1	155	1	155	3e-109	312	rps7; 30S ribosomal protein S7; K02992 small subunit ribosomal protein S7
rpl23_23740_24021_1	vvi:4025136	96.77	93	3	0	1	93	1	93	1e-62	189	rpl23; 50S ribosomal protein L23; K02892 large subunit ribosomal protein L23
ndhC_75618_75980_1	pop:Poptr_cp027	95.83	120	5	0	1	120	1	120	6e-76	224	ndhC; NADH dehydrogenase subunit 3 (EC:1.6.5.3); K05574 NADH dehydrogenase I subunit 3 [EC:1.6.5.3]
rps8_105177_105590_1	vvi:4025135	86.86	137	15	2	1	137	1	134	2e-76	227	rps8; 30S ribosomal protein S8; K02994 small subunit ribosomal protein S8
ndhI_143250_143756_1	ath:ArthCp078	88.62	167	18	1	1	167	1	166	2e-109	313	ndhI; NADH dehydrogenase 18 kDa subunit; K05580 NADH dehydrogenase I subunit I [EC:1.6.5.3]
rps16_30714_30938_1	vvi:4025122	77.78	72	16	0	2	73	13	84	4e-35	117	rps16; ribosomal protein S16; K02959 small subunit ribosomal protein S16
rps12_94914_95042_1	pop:Poptr_cp071	100	38	0	0	1	38	1	38	8e-21	80.5	rps12; ribosomal protein S12; K02950 small subunit ribosomal protein S12
rpl23_110788_111069_1	vvi:4025136	96.77	93	3	0	1	93	1	93	1e-62	189	rpl23; 50S ribosomal protein L23; K02892 large subunit ribosomal protein L23
rps3_107767_108429_1	vvi:4025021	89.45	218	23	0	1	218	1	218	6e-143	402	rps3; 30S ribosomal protein S3; K02982 small subunit ribosomal protein S3
psbI_33896_34042_1	zma:845206	100	36	0	0	13	48	1	36	1e-18	73.2	psbI; photosystem II protein I; K02710 photosystem II PsbI protein
rpoC2_42485_46639_1	vvi:4025097	84.15	1401	198	8	1	1384	1	1394	0	2368	rpoC2; RNA polymerase beta'' chain; K03046 DNA-directed RNA polymerase subunit beta' [EC:2.7.7.6]
psbD_57920_58981_1	pop:Poptr_cp016	99.72	353	1	0	1	353	1	353	0	716	psbD; photosystem II protein D2; K02706 photosystem II P680 reaction center D2 protein
petD_102309_102872_1	pop:POPTR_588640	97.21	179	5	0	1	179	1	179	1e-121	346	hypothetical protein; K02637 cytochrome b6-f complex subunit 4
rps12_11506_11814_1	pop:Poptr_cp071	97.44	78	2	0	23	100	39	116	1e-48	154	rps12; ribosomal protein S12; K02950 small subunit ribosomal protein S12
rps15_147299_147571_1	pop:Poptr_cp086	74.44	90	23	0	1	90	1	90	6e-42	135	rps15; ribosomal protein S15; K02956 small subunit ribosomal protein S15
ndhG_142414_142944_1	vvi:4025042	89.77	176	18	0	1	176	1	176	8e-99	287	ndhG; NADH dehydrogenase subunit 6; K05578 NADH dehydrogenase I subunit 6 [EC:1.6.5.3]
rpl36_104617_104730_1	ppp:PhpapaCp062	78.38	37	8	0	1	37	1	37	2e-14	61.6	rpl36, secX; 50S ribosomal protein L36; K02919 large subunit ribosomal protein L36
petN_54100_54195_1	sbi:SobiCp011	100	29	0	0	3	31	1	29	2e-12	56.2	petN; cytochrome b6/f complex subunit VIII; K03689 cytochrome b6-f complex subunit 8
petA_87569_88531_1	vvi:4025050	94.38	320	18	0	1	320	1	320	0	618	petA; apocytochrome f precursor; K02634 apocytochrome f
psaI_85005_85115_1	zma:845197	86.11	36	5	0	1	36	1	36	5e-15	63.2	psaI; psaI; K02696 photosystem I subunit VIII
rps14_61885_62187_1	pop:Poptr_cp020	94	100	6	0	1	100	1	100	1e-64	194	rps14; ribosomal protein S14; K02954 small subunit ribosomal protein S14
psbT_99276_99392_1	osa:3131475	97.14	35	1	0	4	38	1	35	4e-17	68.6	psbT, OrsajCp054; ORF35; K02718 photosystem II PsbT protein
rpl22_108414_108887_1	ath:ArthCp062	67.08	161	47	4	2	157	1	160	4e-68	207	rpl22; ribosomal protein L22; K02890 large subunit ribosomal protein L22
rps11_104098_104514_1	vvi:4025132	94.93	138	7	0	1	138	1	138	1e-89	261	rps11; 30S ribosomal protein S11; K02948 small subunit ribosomal protein S11
ndhE_141892_142197_1	vvi:4025041	95.05	101	5	0	1	101	1	101	9e-53	164	ndhE, ndh4L; NADH dehydrogenase subunit 4L; K05576 NADH dehydrogenase I subunit 4L [EC:1.6.5.3]
psbF_89877_89996_1	zma:845204	100	39	0	0	1	39	1	39	5e-22	81.3	psbF; photosystem II reaction center subunit VI; K02708 photosystem II cytochrome b559 subunit beta
rps2_41553_42260_1	vvi:4025096	92.77	235	17	0	1	235	1	235	5e-163	455	rps2; 30S ribosomal protein S2; K02967 small subunit ribosomal protein S2
rpl2_24040_25529_1	ath:ArthCp085	91.57	249	9	1	1	249	1	237	3e-160	451	rpl2; 50S ribosomal protein L2; K02886 large subunit ribosomal protein L2
psbC_58890_60350_1	pop:Poptr_cp017	98.31	473	8	0	14	486	1	473	0	942	psbC; photosystem II 44 kDa protein; K02705 photosystem II CP43 chlorophyll apoprotein
ndhD_139781_141280_1	vvi:4025039	87.98	499	60	0	1	499	2	500	0	838	ndhD, ndh4; NADH dehydrogenase subunit 4; K05575 NADH dehydrogenase I subunit 4 [EC:1.6.5.3]
rps4_70740_71345_1	pop:Poptr_cp024	89.55	201	21	0	1	201	1	201	3e-131	371	rps4; ribosomal protein S4; K02986 small subunit ribosomal protein S4
rps18_93265_93567_1	vvi:4025061	95	100	5	0	1	100	1	100	7e-61	184	rps18; 30S ribosomal protein S18; K02963 small subunit ribosomal protein S18
rpl33_92891_93091_1	vvi:4025060	77.27	66	15	0	1	66	1	66	5e-33	111	rpl33; ribosomal protein L33; K02913 large subunit ribosomal protein L33
psbM_55159_55263_1	osa:3131419	100	34	0	0	1	34	1	34	2e-16	66.6	psbM, OrsajCp013; photosystem II protein M; K02714 photosystem II PsbM protein
atpB_78307_79803_1	vvi:4025008	97.59	498	12	0	1	498	1	498	0	954	atpB; ATP synthase CF1 beta subunit; K02112 F-type H+-transporting ATPase subunit beta [EC:3.6.3.14]

## Sheet: Table S6 
Table S6. Best hits with COG databases of proteins in P. cablin chloroplast genome.
Sequences	cogID	percIdentity	alnLength	mismatchCount	gapOpenCount	queryStart	queryEnd	subjectStart	subjectEnd	eVal	bitScore	cogAnnotation
rpl20_93785_94171_1	alr3428	60.19	103	37	2	1	102	1	100	7e-23	90.1	[J] COG0292 Ribosomal protein L20
ndhJ_74304_74780_1	all3840	54.49	156	71	0	3	158	20	175	2e-62	194	[C] COG0852 NADH:ubiquinone oxidoreductase 27 kD subunit
psaC_141394_141639_1	asr3463	88.89	81	9	0	1	81	1	81	7e-50	156	[C] COG1145 Ferredoxin
rps11_73704_73871_1	sll1817	47.83	46	24	0	10	55	2	47	1e-11	57.4	[J] COG0100 Ribosomal protein S11
atpH_39319_39564_1	asl0009	94.92	59	3	0	22	80	22	80	4e-32	110	[C] COG0636 F0F1-type ATP synthase, subunit c/Archaeal/vacuolar-type H+-ATPase, subunit K
ndhF_134838_137039_1	slr0844	46.12	735	337	10	1	733	1	678	0	592	[CP] COG1009 NADH:ubiquinone oxidoreductase subunit 5 (chain L)/Multisubunit Na+/H+ antiporter, MnhA subunit
ndhH_146017_147198_1	alr3355	70.69	389	113	1	6	393	6	394	0	605	[C] COG0649 NADH:ubiquinone oxidoreductase 49 kD subunit 7
ndhB_13161_15372_1	all4883	47.67	514	236	3	28	539	11	493	1e-154	458	[C] COG1007 NADH:ubiquinone oxidoreductase subunit 2 (chain N)
rps12_122995_123303_1	sll1096	90.91	77	7	0	23	99	39	115	2e-45	147	[J] COG0048 Ribosomal protein S12
rpoA_103007_104026_1	all4191	36.34	333	180	5	13	339	4	310	1e-66	217	[K] COG0202 DNA-directed RNA polymerase, alpha subunit/40 kD subunit
rps7_12419_12886_1	all4339	55.48	155	69	0	1	155	1	155	2e-60	189	[J] COG0049 Ribosomal protein S7
rpl16_106275_106673_1	all4208	72.52	131	36	0	1	131	3	133	6e-67	204	[J] COG0197 Ribosomal protein L16/L10E
atpA_36042_37565_1	sll1326	72.06	501	140	0	1	501	1	501	0	756	[C] COG0056 F0F1-type ATP synthase, alpha subunit
atpE_77909_78310_1	slr1330	45.04	131	69	1	1	128	30	160	3e-35	124	[C] COG0355 F0F1-type ATP synthase, epsilon subunit (mitochondrial delta subunit)
atpF_37673_38945_1	sll1324	23.44	192	125	1	8	199	8	177	5e-13	66.2	[C] COG0711 F0F1-type ATP synthase, subunit b
ndhB_119440_121648_1	all4883	47.57	515	236	3	28	540	11	493	2e-154	457	[C] COG1007 NADH:ubiquinone oxidoreductase subunit 2 (chain N)
ndhA_143869_146015_1	sll0519	57.42	364	147	3	5	361	2	364	1e-149	432	[C] COG1005 NADH:ubiquinone oxidoreductase subunit 1 (chain H)
rpoB_49647_52859_1	alr1594	47.52	1069	523	11	12	1053	27	1084	0	991	[K] COG0085 DNA-directed RNA polymerase, beta subunit/140 kD subunit
rpl14_105769_106137_1	all4205	71.31	122	35	0	1	122	1	122	6e-61	187	[J] COG0093 Ribosomal protein L14
clpP_95175_97129_1	all4357	53.3	197	90	2	1	197	1	195	3e-73	224	[OU] COG0740 Protease subunit of ATP-dependent Clp proteases
rbcL_80572_82023_1	alr1524	82.63	472	82	0	11	482	5	476	0	816	[G] COG1850 Ribulose 1,5-bisphosphate carboxylase, large subunit
rps19_108944_109222_1	asl4211	64.44	90	32	0	3	92	3	92	1e-41	136	[J] COG0185 Ribosomal protein S19
ycf5_138616_139587_1	all0936	39.38	353	176	4	1	318	1	350	6e-77	244	[O] COG0755 ABC-type transport system involved in cytochrome c biogenesis, permease component
rpoC1_46797_49641_1	alr1595	46.18	667	302	10	17	681	12	623	0	569	[K] COG0086 DNA-directed RNA polymerase, beta' subunit/160 kD subunit
petB_100740_101420_1	alr3421	82.33	215	38	0	12	226	1	215	1e-132	377	[C] COG1290 Cytochrome b subunit of the bc complex
rpl2_109281_110769_1	sll1802	53.79	290	117	3	1	287	1	276	2e-103	308	[J] COG0090 Ribosomal protein L2
infA_104826_105059_1	asl4195	59.46	74	29	1	1	73	1	74	2e-24	91.3	[J] COG0361 Translation initiation factor 1 (IF-1)
atpI_40593_41336_1	all0010	70.51	234	66	2	13	243	6	239	7e-102	301	[C] COG0356 F0F1-type ATP synthase, subunit a
rps7_121923_122390_1	all4339	55.48	155	69	0	1	155	1	155	2e-60	189	[J] COG0049 Ribosomal protein S7
rpl23_23740_24021_1	sll1801	34.52	84	55	0	2	85	12	95	4e-13	62.8	[J] COG0089 Ribosomal protein L23
ndhC_75618_75980_1	slr1279	65.83	120	41	0	1	120	1	120	2e-51	163	[C] COG0838 NADH:ubiquinone oxidoreductase subunit 3 (chain A)
rps8_105177_105590_1	all4202	48.51	134	64	1	4	137	5	133	2e-41	139	[J] COG0096 Ribosomal protein S8
ndhI_143250_143756_1	sll0520	69.13	149	46	0	4	152	5	153	7e-80	240	[C] COG1143 Formate hydrogenlyase subunit 6/NADH:ubiquinone oxidoreductase 23 kD subunit (chain I)
rps16_30714_30938_1	ssr0482	50	64	32	0	6	69	17	80	1e-16	70.9	[J] COG0228 Ribosomal protein S16
rps12_94914_95042_1	all4340	71.05	38	11	0	1	38	1	38	2e-11	57	[J] COG0048 Ribosomal protein S12
rpl23_110788_111069_1	sll1801	34.52	84	55	0	2	85	12	95	4e-13	62.8	[J] COG0089 Ribosomal protein L23
rps3_107767_108429_1	all4209	44.86	214	114	2	1	214	1	210	9e-54	177	[J] COG0092 Ribosomal protein S3
rpoC2_42485_46639_1	alr1596	34.32	874	490	22	11	856	1	818	1e-124	424	[K] COG0086 DNA-directed RNA polymerase, beta' subunit/160 kD subunit
petD_102309_102872_1	alr3422	81.41	156	29	0	19	174	5	160	4e-90	266	[C] COG1290 Cytochrome b subunit of the bc complex
rps12_11506_11814_1	sll1096	90.91	77	7	0	23	99	39	115	2e-45	147	[J] COG0048 Ribosomal protein S12
rps15_147299_147571_1	Cj0884	46.84	79	40	1	10	86	11	89	5e-16	70.1	[J] COG0184 Ribosomal protein S15P/S13E
ndhG_142414_142944_1	sll0521	43.98	166	82	3	11	176	14	168	2e-30	114	[C] COG0839 NADH:ubiquinone oxidoreductase subunit 6 (chain J)
rpl36_104617_104730_1	asl4194	78.38	37	8	0	1	37	1	37	3e-14	62.4	[J] COG0257 Ribosomal protein L36
rps14_61885_62187_1	slr0628	50	100	50	0	1	100	1	100	8e-29	103	[J] COG0199 Ribosomal protein S14
rpl22_108414_108887_1	sll1803	51.89	106	51	0	11	116	9	114	1e-36	127	[J] COG0091 Ribosomal protein L22
rps11_104098_104514_1	sll1817	58.06	124	52	0	15	138	7	130	4e-48	155	[J] COG0100 Ribosomal protein S11
ndhE_141892_142197_1	sll0522	60	100	40	0	1	100	3	102	4e-24	92	[C] COG0713 NADH:ubiquinone oxidoreductase subunit 11 or 4L (chain K)
ycf3_67542_69472_1	all3193	59.7	134	50	2	1	134	1	130	3e-49	161	[R] COG0457 FOG: TPR repeat
rps2_41553_42260_1	all4792	52.49	221	105	0	8	228	4	224	7e-88	266	[J] COG0052 Ribosomal protein S2
rpl2_24040_25529_1	all4212	55.56	252	96	3	1	249	1	239	1e-89	273	[J] COG0090 Ribosomal protein L2
ndhD_139781_141280_1	alr3957	56.2	484	210	2	2	484	5	487	0	550	[C] COG1008 NADH:ubiquinone oxidoreductase subunit 4 (chain M)
rps4_70740_71345_1	slr0469	56.65	203	85	2	1	201	1	202	9e-76	231	[J] COG0522 Ribosomal protein S4 and related proteins
rps18_93265_93567_1	asl4451	55.22	67	30	0	15	81	4	70	1e-20	82.4	[J] COG0238 Ribosomal protein S18
rpl33_92891_93091_1	asl4452	58.46	65	26	1	1	65	1	64	9e-19	75.9	[J] COG0267 Ribosomal protein L33
atpB_78307_79803_1	all5039	81.25	480	90	0	12	491	2	481	0	795	[C] COG0055 F0F1-type ATP synthase, beta subunit

## Sheet: Table S7 
Table S7. Best hits with COG database of chloroplast proteins from P. cablin and the other seven species in Lamiales
Sequences	cogID	percIdentity	alnLength	mismatchCount	gapOpenCount	queryStart	queryEnd	subjectStart	subjectEnd	eVal	bitScore	cogAnnotation
AFV61796.1	ssr0482	51.25	80	39	0	1	80	1	80	1e-23	89.4	[J] COG0228 Ribosomal protein S16
AFV61799.1	sll1326	72.46	501	138	0	1	501	1	501	0	759	[C] COG0056 F0F1-type ATP synthase, alpha subunit
AFV61800.1	all0007	30.13	156	109	0	22	177	29	184	1e-14	70.5	[C] COG0711 F0F1-type ATP synthase, subunit b
AFV61801.1	asl0009	94.92	59	3	0	22	80	22	80	4e-32	110	[C] COG0636 F0F1-type ATP synthase, subunit c/Archaeal/vacuolar-type H+-ATPase, subunit K
AFV61802.1	all0010	70.18	228	66	2	17	242	12	239	2e-98	292	[C] COG0356 F0F1-type ATP synthase, subunit a
AFV61803.1	all4792	52.25	222	106	0	8	229	4	225	3e-89	269	[J] COG0052 Ribosomal protein S2
AFV61804.1	sll1789	33.25	851	483	19	11	842	1	785	4e-121	414	[K] COG0086 DNA-directed RNA polymerase, beta' subunit/160 kD subunit
AFV61805.1	alr1595	45.86	665	306	9	17	680	12	623	0	570	[K] COG0086 DNA-directed RNA polymerase, beta' subunit/160 kD subunit
AFV61806.1	alr1594	47.8	1069	520	11	12	1053	27	1084	0	1004	[K] COG0085 DNA-directed RNA polymerase, beta subunit/140 kD subunit
AFV61812.1	slr0628	51	100	49	0	1	100	1	100	4e-29	104	[J] COG0199 Ribosomal protein S14
AFV61815.1	slr0823	61.9	168	64	0	1	168	1	168	1e-71	218	[R] COG0457 FOG: TPR repeat
AFV61816.1	slr0469	57.14	203	84	2	1	201	1	202	5e-78	237	[J] COG0522 Ribosomal protein S4 and related proteins
AFV61817.1	all3840	55.13	156	70	0	3	158	20	175	4e-62	194	[C] COG0852 NADH:ubiquinone oxidoreductase 27 kD subunit
AFV61818.1	all3841	69.59	194	59	0	1	194	16	209	2e-97	289	[C] COG0377 NADH:ubiquinone oxidoreductase 20 kD subunit and related Fe-S oxidoreductases
AFV61819.1	slr1279	65	120	42	0	1	120	1	120	2e-51	163	[C] COG0838 NADH:ubiquinone oxidoreductase subunit 3 (chain A)
AFV61820.1	slr1330	43.51	131	71	1	1	128	30	160	2e-34	121	[C] COG0355 F0F1-type ATP synthase, epsilon subunit (mitochondrial delta subunit)
AFV61821.1	all5039	82.14	476	85	0	12	487	2	477	0	798	[C] COG0055 F0F1-type ATP synthase, beta subunit
AFV61822.1	alr1524	83.9	472	76	0	4	475	5	476	0	832	[G] COG1850 Ribulose 1,5-bisphosphate carboxylase, large subunit
AFV61834.1	asl4452	57.58	66	26	1	1	66	1	64	2e-18	74.7	[J] COG0267 Ribosomal protein L33
AFV61835.1	asl4451	55.22	67	30	0	15	81	4	70	9e-21	82.4	[J] COG0238 Ribosomal protein S18
AFV61836.1	alr3428	62.75	102	36	1	1	102	1	100	2e-25	96.7	[J] COG0292 Ribosomal protein L20
AFV61837.1	all4357	54.59	196	88	1	1	196	1	195	1e-77	236	[OU] COG0740 Protease subunit of ATP-dependent Clp proteases
AFV61842.1	alr3421	82.79	215	37	0	1	215	1	215	9e-134	380	[C] COG1290 Cytochrome b subunit of the bc complex
AFV61843.1	alr3422	80.62	160	31	0	1	160	1	160	3e-92	270	[C] COG1290 Cytochrome b subunit of the bc complex
AFV61844.1	all4191	36.2	326	185	4	13	334	4	310	3e-66	216	[K] COG0202 DNA-directed RNA polymerase, alpha subunit/40 kD subunit
AFV61845.1	sll1817	57.26	124	53	0	15	138	7	130	3e-48	155	[J] COG0100 Ribosomal protein S11
AFV61846.1	asl4194	78.38	37	8	0	1	37	1	37	3e-14	62.4	[J] COG0257 Ribosomal protein L36
AFV61847.1	asl4195	60.81	74	28	1	1	73	1	74	7e-25	92	[J] COG0361 Translation initiation factor 1 (IF-1)
AFV61848.1	sll1809	52.67	131	60	1	4	134	5	133	2e-42	141	[J] COG0096 Ribosomal protein S8
AFV61849.1	all4205	71.31	122	35	0	1	122	1	122	6e-61	187	[J] COG0093 Ribosomal protein L14
AFV61850.1	all4208	72.18	133	35	1	1	131	1	133	3e-66	202	[J] COG0197 Ribosomal protein L16/L10E
AFV61851.1	all4209	43.93	214	116	2	1	214	1	210	2e-51	171	[J] COG0092 Ribosomal protein S3
AFV61852.1	sll1803	50.47	107	53	0	8	114	8	114	1e-34	121	[J] COG0091 Ribosomal protein L22
AFV61853.1	ssl3432	60.87	92	36	0	1	92	1	92	6e-41	134	[J] COG0185 Ribosomal protein S19
AFV61854.1	sll1802	56.68	277	116	2	1	274	1	276	7e-108	319	[J] COG0090 Ribosomal protein L2
AFV61855.1	sll1801	35.71	84	54	0	2	85	12	95	3e-13	63.2	[J] COG0089 Ribosomal protein L23
AFV61856.1	XF0093	22.35	425	209	17	1606	1986	199	546	2e-06	54.7	[O] COG0465 ATP-dependent Zn proteases
AFV61858.1	all4883	50.21	484	238	2	28	509	11	493	1e-159	469	[C] COG1007 NADH:ubiquinone oxidoreductase subunit 2 (chain N)
AFV61859.1	all4339	55.48	155	69	0	1	155	1	155	2e-60	189	[J] COG0049 Ribosomal protein S7
AFV61860.1	slr0844	44.35	735	352	8	1	735	1	678	0	572	[CP] COG1009 NADH:ubiquinone oxidoreductase subunit 5 (chain L)/Multisubunit Na+/H+ antiporter, MnhA subunit
AFV61861.1	asl3674	52.94	51	22	1	1	51	1	49	7e-07	43.9	[J] COG0333 Ribosomal protein L32
AFV61862.1	all0936	37.11	353	184	4	1	318	1	350	4e-62	206	[O] COG0755 ABC-type transport system involved in cytochrome c biogenesis, permease component
AFV61863.1	alr3957	55.76	486	209	3	3	485	5	487	0	548	[C] COG1008 NADH:ubiquinone oxidoreductase subunit 4 (chain M)
AFV61864.1	asr3463	88.89	81	9	0	1	81	1	81	7e-50	156	[C] COG1145 Ferredoxin
AFV61865.1	sll0522	60	100	40	0	1	100	3	102	6e-24	91.7	[C] COG0713 NADH:ubiquinone oxidoreductase subunit 11 or 4L (chain K)
AFV61866.1	sll0521	42.77	159	82	3	19	176	18	168	2e-29	110	[C] COG0839 NADH:ubiquinone oxidoreductase subunit 6 (chain J)
AFV61867.1	sll0520	66.44	149	50	0	4	152	5	153	3e-77	233	[C] COG1143 Formate hydrogenlyase subunit 6/NADH:ubiquinone oxidoreductase 23 kD subunit (chain I)
AFV61868.1	sll0519	60.59	340	127	2	26	360	27	364	4e-150	434	[C] COG1005 NADH:ubiquinone oxidoreductase subunit 1 (chain H)
AFV61869.1	alr3355	70.95	389	112	1	6	393	6	394	0	612	[C] COG0649 NADH:ubiquinone oxidoreductase 49 kD subunit 7
AFV61870.1	FN1979	49.3	71	36	0	15	85	14	84	6e-16	69.7	[J] COG0184 Ribosomal protein S15P/S13E
AFV61872.1	all4339	55.48	155	69	0	1	155	1	155	2e-60	189	[J] COG0049 Ribosomal protein S7
AFV61873.1	all4883	50.21	484	238	2	28	509	11	493	1e-159	469	[C] COG1007 NADH:ubiquinone oxidoreductase subunit 2 (chain N)
AFV61875.1	XF0093	22.35	425	209	17	1606	1986	199	546	2e-06	54.7	[O] COG0465 ATP-dependent Zn proteases
AFV61876.1	sll1801	35.71	84	54	0	2	85	12	95	3e-13	63.2	[J] COG0089 Ribosomal protein L23
AFV61877.1	sll1802	56.68	277	116	2	1	274	1	276	7e-108	319	[J] COG0090 Ribosomal protein L2
AFV61878.1	all4340	81.3	123	23	0	1	123	1	123	1e-69	210	[J] COG0048 Ribosomal protein S12
AFV61879.1	all4340	81.3	123	23	0	1	123	1	123	1e-69	210	[J] COG0048 Ribosomal protein S12
YP_007353897.1	ssr0482	51.25	80	39	0	1	80	1	80	4e-23	88.2	[J] COG0228 Ribosomal protein S16
YP_007353900.1	sll1326	72.26	501	139	0	1	501	1	501	0	759	[C] COG0056 F0F1-type ATP synthase, alpha subunit
YP_007353901.1	all0007	30.77	156	108	0	22	177	29	184	2e-15	73.2	[C] COG0711 F0F1-type ATP synthase, subunit b
YP_007353902.1	asl0009	94.92	59	3	0	22	80	22	80	4e-32	110	[C] COG0636 F0F1-type ATP synthase, subunit c/Archaeal/vacuolar-type H+-ATPase, subunit K
YP_007353903.1	all0010	71.05	228	65	1	17	243	12	239	5e-103	304	[C] COG0356 F0F1-type ATP synthase, subunit a
YP_007353904.1	all4792	52.7	222	105	0	8	229	4	225	3e-88	267	[J] COG0052 Ribosomal protein S2
YP_007353905.1	alr1596	33.41	883	494	22	11	864	1	818	7e-123	420	[K] COG0086 DNA-directed RNA polymerase, beta' subunit/160 kD subunit
YP_007353906.1	alr1595	46.1	666	303	10	10	673	12	623	0	565	[K] COG0086 DNA-directed RNA polymerase, beta' subunit/160 kD subunit
YP_007353907.1	sll1787	47.13	1063	538	11	5	1053	2	1054	0	991	[K] COG0085 DNA-directed RNA polymerase, beta subunit/140 kD subunit
YP_007353913.1	slr0628	53	100	47	0	1	100	1	100	4e-30	107	[J] COG0199 Ribosomal protein S14
YP_007353916.1	slr0823	63.91	169	60	1	1	169	1	168	2e-73	223	[R] COG0457 FOG: TPR repeat
YP_007353917.1	slr0469	57.14	203	84	2	1	201	1	202	1e-78	239	[J] COG0522 Ribosomal protein S4 and related proteins
YP_007353918.1	all3840	54.49	156	71	0	3	158	20	175	7e-62	193	[C] COG0852 NADH:ubiquinone oxidoreductase 27 kD subunit
YP_007353919.1	all3841	69.07	194	60	0	1	194	16	209	7e-97	288	[C] COG0377 NADH:ubiquinone oxidoreductase 20 kD subunit and related Fe-S oxidoreductases
YP_007353920.1	slr1279	65.83	120	41	0	1	120	1	120	2e-51	163	[C] COG0838 NADH:ubiquinone oxidoreductase subunit 3 (chain A)
YP_007353921.1	slr1330	43.51	131	71	1	1	128	30	160	4e-34	120	[C] COG0355 F0F1-type ATP synthase, epsilon subunit (mitochondrial delta subunit)
YP_007353922.1	all5039	81.67	480	88	0	12	491	2	481	0	802	[C] COG0055 F0F1-type ATP synthase, beta subunit
YP_007353923.1	alr1524	84.11	472	75	0	11	482	5	476	0	831	[G] COG1850 Ribulose 1,5-bisphosphate carboxylase, large subunit
YP_007353924.1	sll0336	56.83	271	110	3	226	491	32	300	1e-103	318	[I] COG0777 Acetyl-CoA carboxylase beta subunit
YP_007353936.1	asl4452	60	65	25	1	1	65	1	64	3e-19	77	[J] COG0267 Ribosomal protein L33
YP_007353937.1	asl4451	55.22	67	30	0	15	81	4	70	1e-20	82.4	[J] COG0238 Ribosomal protein S18
YP_007353938.1	alr3428	60.78	102	38	1	1	102	1	100	9e-25	95.1	[J] COG0292 Ribosomal protein L20
YP_007353939.1	all4357	54.08	196	88	2	1	195	1	195	3e-74	227	[OU] COG0740 Protease subunit of ATP-dependent Clp proteases
YP_007353944.1	alr3421	83.26	215	36	0	1	215	1	215	1e-134	382	[C] COG1290 Cytochrome b subunit of the bc complex
YP_007353945.1	alr3422	82.05	156	28	0	19	174	5	160	7e-91	267	[C] COG1290 Cytochrome b subunit of the bc complex
YP_007353946.1	all4191	36.89	328	182	5	13	336	4	310	2e-66	216	[K] COG0202 DNA-directed RNA polymerase, alpha subunit/40 kD subunit
YP_007353947.1	sll1817	57.26	124	53	0	15	138	7	130	4e-48	155	[J] COG0100 Ribosomal protein S11
YP_007353948.1	asl4194	75.68	37	9	0	1	37	1	37	2e-13	60.5	[J] COG0257 Ribosomal protein L36
YP_007353949.1	asl4195	62.16	74	27	1	1	73	1	74	2e-25	93.2	[J] COG0361 Translation initiation factor 1 (IF-1)
YP_007353950.1	sll1809	52.67	131	60	1	4	134	5	133	4e-43	142	[J] COG0096 Ribosomal protein S8
YP_007353951.1	all4205	70.49	122	36	0	1	122	1	122	5e-60	185	[J] COG0093 Ribosomal protein L14
YP_007353952.1	sll1805	72.93	133	35	1	1	133	1	132	6e-68	206	[J] COG0197 Ribosomal protein L16/L10E
YP_007353953.1	all4209	45.33	214	113	2	1	214	1	210	5e-54	178	[J] COG0092 Ribosomal protein S3
YP_007353954.1	sll1803	53.77	106	49	0	8	113	9	114	1e-37	129	[J] COG0091 Ribosomal protein L22
YP_007353955.1	ssl3432	64.13	92	33	0	1	92	1	92	2e-43	140	[J] COG0185 Ribosomal protein S19
YP_007353956.1	sll1802	56.83	278	115	3	1	275	1	276	2e-106	315	[J] COG0090 Ribosomal protein L2
YP_007353957.1	sll1801	35.71	84	54	0	2	85	12	95	2e-13	63.9	[J] COG0089 Ribosomal protein L23
YP_007353960.1	all4883	50	484	239	2	28	509	11	493	1e-159	469	[C] COG1007 NADH:ubiquinone oxidoreductase subunit 2 (chain N)
YP_007353961.1	all4339	55.48	155	69	0	1	155	1	155	2e-60	189	[J] COG0049 Ribosomal protein S7
YP_007353962.1	slr0844	45.56	744	333	8	1	738	1	678	0	594	[CP] COG1009 NADH:ubiquinone oxidoreductase subunit 5 (chain L)/Multisubunit Na+/H+ antiporter, MnhA subunit
YP_007353963.1	asl3674	52.94	51	22	1	1	51	1	49	7e-07	43.9	[J] COG0333 Ribosomal protein L32
YP_007353964.1	all0936	40.51	353	172	4	1	318	1	350	1e-76	243	[O] COG0755 ABC-type transport system involved in cytochrome c biogenesis, permease component
YP_007353965.1	alr3957	55.79	484	212	2	3	485	5	487	0	546	[C] COG1008 NADH:ubiquinone oxidoreductase subunit 4 (chain M)
YP_007353966.1	asr3463	88.89	81	9	0	1	81	1	81	7e-50	156	[C] COG1145 Ferredoxin
YP_007353967.1	sll0522	60	100	40	0	1	100	3	102	2e-24	92.4	[C] COG0713 NADH:ubiquinone oxidoreductase subunit 11 or 4L (chain K)
YP_007353968.1	sll0521	44.03	159	80	3	19	176	18	168	2e-30	113	[C] COG0839 NADH:ubiquinone oxidoreductase subunit 6 (chain J)
YP_007353969.1	sll0520	69.13	149	46	0	4	152	5	153	1e-79	239	[C] COG1143 Formate hydrogenlyase subunit 6/NADH:ubiquinone oxidoreductase 23 kD subunit (chain I)
YP_007353970.1	sll0519	57.92	366	141	4	5	360	2	364	2e-150	434	[C] COG1005 NADH:ubiquinone oxidoreductase subunit 1 (chain H)
YP_007353971.1	alr3355	71.21	389	111	1	6	393	6	394	0	611	[C] COG0649 NADH:ubiquinone oxidoreductase 49 kD subunit 7
YP_007353972.1	FN1979	50.7	71	35	0	15	85	14	84	7e-17	72.4	[J] COG0184 Ribosomal protein S15P/S13E
YP_007353974.1	all4339	55.48	155	69	0	1	155	1	155	2e-60	189	[J] COG0049 Ribosomal protein S7
YP_007353975.1	all4883	50	484	239	2	28	509	11	493	1e-159	469	[C] COG1007 NADH:ubiquinone oxidoreductase subunit 2 (chain N)
YP_007353978.1	sll1801	35.71	84	54	0	2	85	12	95	2e-13	63.9	[J] COG0089 Ribosomal protein L23
YP_007353979.1	sll1802	56.47	278	116	3	1	275	1	276	5e-106	314	[J] COG0090 Ribosomal protein L2
YP_007379186.1	sll1096	83.48	115	19	0	1	115	1	115	5e-66	200	[J] COG0048 Ribosomal protein S12
YP_007507090.1	all4340	81.3	123	23	0	1	123	1	123	1e-69	210	[J] COG0048 Ribosomal protein S12
YP_007507093.1	ssr0482	50	78	39	0	1	78	1	78	2e-21	83.2	[J] COG0228 Ribosomal protein S16
YP_007507096.1	sll1326	72.65	501	137	0	1	501	1	501	0	759	[C] COG0056 F0F1-type ATP synthase, alpha subunit
YP_007507097.1	all0007	30.77	156	108	0	22	177	29	184	8e-15	71.2	[C] COG0711 F0F1-type ATP synthase, subunit b
YP_007507098.1	asl0009	94.92	59	3	0	22	80	22	80	4e-32	110	[C] COG0636 F0F1-type ATP synthase, subunit c/Archaeal/vacuolar-type H+-ATPase, subunit K
YP_007507099.1	all0010	71.05	228	65	1	17	243	12	239	1e-102	303	[C] COG0356 F0F1-type ATP synthase, subunit a
YP_007507100.1	all4792	52.7	222	105	0	8	229	4	225	2e-89	270	[J] COG0052 Ribosomal protein S2
YP_007507101.1	alr1596	32.91	875	507	20	11	862	1	818	1e-123	422	[K] COG0086 DNA-directed RNA polymerase, beta' subunit/160 kD subunit
YP_007507102.1	alr1595	46.1	666	303	9	17	680	12	623	0	572	[K] COG0086 DNA-directed RNA polymerase, beta' subunit/160 kD subunit
YP_007507103.1	alr1594	47.61	1069	522	11	12	1053	27	1084	0	999	[K] COG0085 DNA-directed RNA polymerase, beta subunit/140 kD subunit
YP_007507109.1	slr0628	52	100	48	0	1	100	1	100	1e-29	105	[J] COG0199 Ribosomal protein S14
YP_007507112.1	slr0823	63.31	169	61	1	1	169	1	168	4e-73	222	[R] COG0457 FOG: TPR repeat
YP_007507113.1	slr0469	56.65	203	85	2	1	201	1	202	5e-76	232	[J] COG0522 Ribosomal protein S4 and related proteins
YP_007507114.1	all3840	54.49	156	71	0	3	158	20	175	1e-61	192	[C] COG0852 NADH:ubiquinone oxidoreductase 27 kD subunit
YP_007507115.1	all3841	69.59	194	59	0	1	194	16	209	2e-97	289	[C] COG0377 NADH:ubiquinone oxidoreductase 20 kD subunit and related Fe-S oxidoreductases
YP_007507116.1	slr1279	65.83	120	41	0	1	120	1	120	1e-51	163	[C] COG0838 NADH:ubiquinone oxidoreductase subunit 3 (chain A)
YP_007507117.1	slr1330	44.27	131	70	1	1	128	30	160	3e-35	123	[C] COG0355 F0F1-type ATP synthase, epsilon subunit (mitochondrial delta subunit)
YP_007507118.1	all5039	82.14	476	85	0	12	487	2	477	0	800	[C] COG0055 F0F1-type ATP synthase, beta subunit
YP_007507119.1	alr1524	84.53	472	73	0	4	475	5	476	0	833	[G] COG1850 Ribulose 1,5-bisphosphate carboxylase, large subunit
YP_007507120.1	sll0336	56.83	271	110	3	228	493	32	300	3e-103	317	[I] COG0777 Acetyl-CoA carboxylase beta subunit
YP_007507132.1	asl4452	60	65	25	1	1	65	1	64	2e-19	77.8	[J] COG0267 Ribosomal protein L33
YP_007507133.1	asl4451	55.22	67	30	0	15	81	4	70	9e-21	82.4	[J] COG0238 Ribosomal protein S18
YP_007507134.1	alr3428	62.75	102	36	1	1	102	1	100	1e-24	94.7	[J] COG0292 Ribosomal protein L20
YP_007507135.1	all4340	81.3	123	23	0	1	123	1	123	1e-69	210	[J] COG0048 Ribosomal protein S12
YP_007507136.1	all4357	54.59	196	88	1	1	196	1	195	2e-77	235	[OU] COG0740 Protease subunit of ATP-dependent Clp proteases
YP_007507141.1	alr3421	82.79	215	37	0	1	215	1	215	9e-134	380	[C] COG1290 Cytochrome b subunit of the bc complex
YP_007507142.1	alr3422	80.62	160	31	0	1	160	1	160	3e-92	270	[C] COG1290 Cytochrome b subunit of the bc complex
YP_007507143.1	all4191	36.39	327	183	6	13	334	4	310	2e-66	216	[K] COG0202 DNA-directed RNA polymerase, alpha subunit/40 kD subunit
YP_007507144.1	sll1817	56.45	124	54	0	15	138	7	130	2e-47	154	[J] COG0100 Ribosomal protein S11
YP_007507145.1	asl4194	78.38	37	8	0	1	37	1	37	3e-14	62.4	[J] COG0257 Ribosomal protein L36
YP_007507146.1	asl4195	63.08	65	24	0	9	73	10	74	4e-24	90.1	[J] COG0361 Translation initiation factor 1 (IF-1)
YP_007507147.1	sll1809	52.67	131	60	1	4	134	5	133	1e-42	141	[J] COG0096 Ribosomal protein S8
YP_007507148.1	all4205	72.13	122	34	0	1	122	1	122	8e-62	189	[J] COG0093 Ribosomal protein L14
YP_007507149.1	all4208	72.93	133	36	0	1	133	1	133	4e-69	209	[J] COG0197 Ribosomal protein L16/L10E
YP_007507150.1	all4209	45.33	214	113	2	1	214	1	210	8e-56	182	[J] COG0092 Ribosomal protein S3
YP_007507151.1	all4210	52.34	107	51	0	8	114	6	112	4e-34	120	[J] COG0091 Ribosomal protein L22
YP_007507152.1	ssl3432	60.87	92	36	0	1	92	1	92	3e-41	135	[J] COG0185 Ribosomal protein S19
YP_007507153.1	sll1802	56.68	277	116	2	1	274	1	276	7e-108	319	[J] COG0090 Ribosomal protein L2
YP_007507154.1	sll1801	35.71	84	54	0	2	85	12	95	3e-13	63.2	[J] COG0089 Ribosomal protein L23
YP_007507157.1	all4883	50	484	239	2	28	509	11	493	2e-159	469	[C] COG1007 NADH:ubiquinone oxidoreductase subunit 2 (chain N)
YP_007507158.1	all4339	55.48	155	69	0	1	155	1	155	2e-60	189	[J] COG0049 Ribosomal protein S7
YP_007507159.1	slr0844	45.21	730	348	10	1	730	1	678	0	582	[CP] COG1009 NADH:ubiquinone oxidoreductase subunit 5 (chain L)/Multisubunit Na+/H+ antiporter, MnhA subunit
YP_007507160.1	asl3674	52.94	51	22	1	1	51	1	49	7e-07	43.9	[J] COG0333 Ribosomal protein L32
YP_007507161.1	all0936	39.66	353	177	5	1	320	1	350	2e-75	240	[O] COG0755 ABC-type transport system involved in cytochrome c biogenesis, permease component
YP_007507162.1	alr3957	55.65	487	214	2	9	494	2	487	0	548	[C] COG1008 NADH:ubiquinone oxidoreductase subunit 4 (chain M)
YP_007507163.1	asr3463	88.89	81	9	0	1	81	1	81	7e-50	156	[C] COG1145 Ferredoxin
YP_007507164.1	sll0522	59	100	41	0	1	100	3	102	2e-23	90.1	[C] COG0713 NADH:ubiquinone oxidoreductase subunit 11 or 4L (chain K)
YP_007507165.1	sll0521	42.77	159	82	3	19	176	18	168	4e-29	110	[C] COG0839 NADH:ubiquinone oxidoreductase subunit 6 (chain J)
YP_007507166.1	sll0520	67.11	149	49	0	4	152	5	153	8e-78	235	[C] COG1143 Formate hydrogenlyase subunit 6/NADH:ubiquinone oxidoreductase 23 kD subunit (chain I)
YP_007507167.1	sll0519	60.66	333	128	1	31	360	32	364	2e-148	429	[C] COG1005 NADH:ubiquinone oxidoreductase subunit 1 (chain H)
YP_007507168.1	alr3355	71.47	389	110	1	6	393	6	394	0	612	[C] COG0649 NADH:ubiquinone oxidoreductase 49 kD subunit 7
YP_007507169.1	FN1979	50.7	71	35	0	15	85	14	84	5e-16	70.1	[J] COG0184 Ribosomal protein S15P/S13E
YP_007507171.1	all4339	55.48	155	69	0	1	155	1	155	2e-60	189	[J] COG0049 Ribosomal protein S7
YP_007507172.1	all4883	50	484	239	2	28	509	11	493	2e-159	469	[C] COG1007 NADH:ubiquinone oxidoreductase subunit 2 (chain N)
YP_007507175.1	sll1801	35.71	84	54	0	2	85	12	95	3e-13	63.2	[J] COG0089 Ribosomal protein L23
YP_007507176.1	sll1802	56.68	277	116	2	1	274	1	276	7e-108	319	[J] COG0090 Ribosomal protein L2
YP_009117200.1	sll1096	83.48	115	19	0	1	115	1	115	1e-65	199	[J] COG0048 Ribosomal protein S12
YP_009117203.1	ssr0482	51.25	80	39	0	1	80	1	80	4e-23	88.2	[J] COG0228 Ribosomal protein S16
YP_009117206.1	sll1326	72.06	501	140	0	1	501	1	501	0	756	[C] COG0056 F0F1-type ATP synthase, alpha subunit
YP_009117207.1	all0007	31.41	156	107	0	22	177	29	184	7e-16	74.3	[C] COG0711 F0F1-type ATP synthase, subunit b
YP_009117208.1	asl0009	94.92	59	3	0	22	80	22	80	4e-32	110	[C] COG0636 F0F1-type ATP synthase, subunit c/Archaeal/vacuolar-type H+-ATPase, subunit K
YP_009117209.1	all0010	70.18	228	67	1	17	243	12	239	2e-101	300	[C] COG0356 F0F1-type ATP synthase, subunit a
YP_009117210.1	all4792	52.7	222	105	0	8	229	4	225	4e-88	266	[J] COG0052 Ribosomal protein S2
YP_009117211.1	alr1596	33.83	881	491	23	11	862	1	818	7e-124	422	[K] COG0086 DNA-directed RNA polymerase, beta' subunit/160 kD subunit
YP_009117212.1	alr1595	45.86	665	305	9	10	672	12	623	0	570	[K] COG0086 DNA-directed RNA polymerase, beta' subunit/160 kD subunit
YP_009117213.1	alr1594	47.53	1073	517	12	12	1053	27	1084	0	999	[K] COG0085 DNA-directed RNA polymerase, beta subunit/140 kD subunit
YP_009117219.1	slr0628	51	100	49	0	1	100	1	100	6e-29	104	[J] COG0199 Ribosomal protein S14
YP_009117222.1	slr0823	62.72	169	62	1	1	169	1	168	9e-72	219	[R] COG0457 FOG: TPR repeat
YP_009117223.1	slr0469	57.64	203	83	2	1	201	1	202	2e-79	241	[J] COG0522 Ribosomal protein S4 and related proteins
YP_009117224.1	all3840	54.49	156	71	0	3	158	20	175	4e-62	194	[C] COG0852 NADH:ubiquinone oxidoreductase 27 kD subunit
YP_009117225.1	all3841	69.07	194	60	0	1	194	16	209	6e-97	288	[C] COG0377 NADH:ubiquinone oxidoreductase 20 kD subunit and related Fe-S oxidoreductases
YP_009117226.1	slr1279	65	120	42	0	1	120	1	120	2e-50	160	[C] COG0838 NADH:ubiquinone oxidoreductase subunit 3 (chain A)
YP_009117227.1	slr1330	46.56	131	67	1	1	128	30	160	3e-36	126	[C] COG0355 F0F1-type ATP synthase, epsilon subunit (mitochondrial delta subunit)
YP_009117228.1	all5039	81.25	480	90	0	12	491	2	481	0	799	[C] COG0055 F0F1-type ATP synthase, beta subunit
YP_009117229.1	alr1524	84.32	472	74	0	4	475	5	476	0	828	[G] COG1850 Ribulose 1,5-bisphosphate carboxylase, large subunit
YP_009117230.1	sll0336	56.83	271	110	3	226	491	32	300	2e-103	317	[I] COG0777 Acetyl-CoA carboxylase beta subunit
YP_009117242.1	asl4452	60	65	25	1	1	65	1	64	3e-19	77	[J] COG0267 Ribosomal protein L33
YP_009117243.1	asl4451	55.22	67	30	0	15	81	4	70	1e-20	82.4	[J] COG0238 Ribosomal protein S18
YP_009117244.1	alr3428	59.8	102	39	1	1	102	1	100	8e-24	92.4	[J] COG0292 Ribosomal protein L20
YP_009117245.1	sll1096	83.48	115	19	0	1	115	1	115	1e-65	199	[J] COG0048 Ribosomal protein S12
YP_009117246.1	all4357	54.08	196	88	2	1	195	1	195	2e-74	228	[OU] COG0740 Protease subunit of ATP-dependent Clp proteases
YP_009117251.1	alr3421	83.26	215	36	0	1	215	1	215	1e-134	382	[C] COG1290 Cytochrome b subunit of the bc complex
YP_009117252.1	alr3422	82.05	156	28	0	19	174	5	160	7e-91	267	[C] COG1290 Cytochrome b subunit of the bc complex
YP_009117253.1	all4191	36.47	329	180	5	13	335	4	309	2e-65	213	[K] COG0202 DNA-directed RNA polymerase, alpha subunit/40 kD subunit
YP_009117254.1	sll1817	55.65	124	55	0	15	138	7	130	6e-47	152	[J] COG0100 Ribosomal protein S11
YP_009117255.1	asl4194	81.08	37	7	0	1	37	1	37	1e-14	63.2	[J] COG0257 Ribosomal protein L36
YP_009117256.1	asl4195	62.16	74	27	1	1	73	1	74	4e-25	92.8	[J] COG0361 Translation initiation factor 1 (IF-1)
YP_009117257.1	sll1809	52.67	131	60	1	4	134	5	133	3e-43	143	[J] COG0096 Ribosomal protein S8
YP_009117258.1	all4205	71.31	122	35	0	1	122	1	122	6e-61	187	[J] COG0093 Ribosomal protein L14
YP_009117259.1	sll1805	74.24	132	34	0	1	132	1	132	1e-70	213	[J] COG0197 Ribosomal protein L16/L10E
YP_009117260.1	all4209	45.33	214	113	2	1	214	1	210	6e-54	178	[J] COG0092 Ribosomal protein S3
YP_009117261.1	sll1803	52.83	106	50	0	8	113	9	114	3e-37	128	[J] COG0091 Ribosomal protein L22
YP_009117262.1	ssl3432	64.13	92	33	0	1	92	1	92	3e-43	140	[J] COG0185 Ribosomal protein S19
YP_009117263.1	sll1802	56.83	278	115	3	1	275	1	276	2e-106	315	[J] COG0090 Ribosomal protein L2
YP_009117264.1	sll1801	35.71	84	54	0	2	85	12	95	2e-13	63.9	[J] COG0089 Ribosomal protein L23
YP_009117267.1	all4883	50.21	484	238	2	28	509	11	493	3e-159	468	[C] COG1007 NADH:ubiquinone oxidoreductase subunit 2 (chain N)
YP_009117268.1	all4339	55.48	155	69	0	1	155	1	155	2e-60	189	[J] COG0049 Ribosomal protein S7
YP_009117269.1	slr0844	45.9	732	333	10	1	730	1	671	0	586	[CP] COG1009 NADH:ubiquinone oxidoreductase subunit 5 (chain L)/Multisubunit Na+/H+ antiporter, MnhA subunit
YP_009117270.1	ssr1736	46.81	47	25	0	1	47	1	47	3e-07	44.7	[J] COG0333 Ribosomal protein L32
YP_009117271.1	all0936	40.23	353	175	4	1	320	1	350	7e-77	244	[O] COG0755 ABC-type transport system involved in cytochrome c biogenesis, permease component
YP_009117272.1	alr3957	54.3	512	209	4	3	492	5	513	0	553	[C] COG1008 NADH:ubiquinone oxidoreductase subunit 4 (chain M)
YP_009117273.1	asr3463	88.89	81	9	0	1	81	1	81	7e-50	156	[C] COG1145 Ferredoxin
YP_009117274.1	sll0522	61.22	98	38	0	3	100	5	102	3e-24	92.4	[C] COG0713 NADH:ubiquinone oxidoreductase subunit 11 or 4L (chain K)
YP_009117275.1	sll0521	43.4	159	81	3	19	176	18	168	1e-29	111	[C] COG0839 NADH:ubiquinone oxidoreductase subunit 6 (chain J)
YP_009117276.1	sll0520	69.13	149	46	0	4	152	5	153	1e-79	239	[C] COG1143 Formate hydrogenlyase subunit 6/NADH:ubiquinone oxidoreductase 23 kD subunit (chain I)
YP_009117277.1	sll0519	55.89	365	143	4	5	353	2	364	1e-141	412	[C] COG1005 NADH:ubiquinone oxidoreductase subunit 1 (chain H)
YP_009117278.1	alr3355	70.18	389	115	1	6	393	6	394	0	603	[C] COG0649 NADH:ubiquinone oxidoreductase 49 kD subunit 7
YP_009117279.1	FN1979	49.32	73	37	0	13	85	12	84	2e-17	73.6	[J] COG0184 Ribosomal protein S15P/S13E
YP_009117281.1	all4339	55.48	155	69	0	1	155	1	155	2e-60	189	[J] COG0049 Ribosomal protein S7
YP_009117282.1	all4883	50.21	484	238	2	28	509	11	493	3e-159	468	[C] COG1007 NADH:ubiquinone oxidoreductase subunit 2 (chain N)
YP_009117285.1	sll1801	35.71	84	54	0	2	85	12	95	2e-13	63.9	[J] COG0089 Ribosomal protein L23
YP_009117286.1	sll1802	56.83	278	115	3	1	275	1	276	2e-106	315	[J] COG0090 Ribosomal protein L2
YP_009144494.1	all4340	77.34	128	24	1	1	128	1	123	9e-67	202	[J] COG0048 Ribosomal protein S12
YP_009144497.1	ssr0482	50	80	40	0	1	80	1	80	5e-22	85.5	[J] COG0228 Ribosomal protein S16
YP_009144500.1	sll1326	72.65	501	137	0	1	501	1	501	0	759	[C] COG0056 F0F1-type ATP synthase, alpha subunit
YP_009144501.1	all0007	30.77	156	108	0	22	177	29	184	4e-15	72	[C] COG0711 F0F1-type ATP synthase, subunit b
YP_009144502.1	asl0009	94.92	59	3	0	22	80	22	80	4e-32	110	[C] COG0636 F0F1-type ATP synthase, subunit c/Archaeal/vacuolar-type H+-ATPase, subunit K
YP_009144503.1	all0010	70.61	228	66	1	17	243	12	239	5e-102	302	[C] COG0356 F0F1-type ATP synthase, subunit a
YP_009144504.1	all4792	52.7	222	105	0	8	229	4	225	3e-89	269	[J] COG0052 Ribosomal protein S2
YP_009144505.1	sll1789	33.65	844	489	16	11	842	1	785	5e-123	419	[K] COG0086 DNA-directed RNA polymerase, beta' subunit/160 kD subunit
YP_009144506.1	alr1595	45.86	665	306	9	17	680	12	623	0	571	[K] COG0086 DNA-directed RNA polymerase, beta' subunit/160 kD subunit
YP_009144507.1	sll1787	47.13	1063	538	10	5	1053	2	1054	0	999	[K] COG0085 DNA-directed RNA polymerase, beta subunit/140 kD subunit
YP_009144513.1	slr0628	50	100	50	0	1	100	1	100	6e-28	101	[J] COG0199 Ribosomal protein S14
YP_009144516.1	slr0823	63.69	168	61	0	1	168	1	168	7e-75	226	[R] COG0457 FOG: TPR repeat
YP_009144517.1	slr0469	57.14	203	84	2	1	201	1	202	4e-77	234	[J] COG0522 Ribosomal protein S4 and related proteins
YP_009144518.1	all3840	55.13	156	70	0	3	158	20	175	3e-62	194	[C] COG0852 NADH:ubiquinone oxidoreductase 27 kD subunit
YP_009144519.1	all3841	69.59	194	59	0	1	194	16	209	2e-97	289	[C] COG0377 NADH:ubiquinone oxidoreductase 20 kD subunit and related Fe-S oxidoreductases
YP_009144520.1	slr1279	65.83	120	41	0	1	120	1	120	2e-51	162	[C] COG0838 NADH:ubiquinone oxidoreductase subunit 3 (chain A)
YP_009144521.1	slr1330	44.27	131	70	1	1	128	30	160	3e-35	123	[C] COG0355 F0F1-type ATP synthase, epsilon subunit (mitochondrial delta subunit)
YP_009144522.1	all5039	81.93	476	86	0	12	487	2	477	0	798	[C] COG0055 F0F1-type ATP synthase, beta subunit
YP_009144523.1	alr1524	84.11	472	75	0	4	475	5	476	0	833	[G] COG1850 Ribulose 1,5-bisphosphate carboxylase, large subunit
YP_009144535.1	asl4452	63.08	65	23	1	1	65	1	64	4e-20	79.3	[J] COG0267 Ribosomal protein L33
YP_009144536.1	asl4451	55.22	67	30	0	15	81	4	70	9e-21	82.4	[J] COG0238 Ribosomal protein S18
YP_009144537.1	alr3428	62.75	102	36	1	1	102	1	100	3e-25	96.7	[J] COG0292 Ribosomal protein L20
YP_009144538.1	all4340	77.34	128	24	1	1	128	1	123	9e-67	202	[J] COG0048 Ribosomal protein S12
YP_009144539.1	all4357	54.59	196	88	1	1	196	1	195	1e-77	236	[OU] COG0740 Protease subunit of ATP-dependent Clp proteases
YP_009144544.1	alr3421	83.26	215	36	0	1	215	1	215	1e-134	382	[C] COG1290 Cytochrome b subunit of the bc complex
YP_009144545.1	alr3422	80.62	160	31	0	1	160	1	160	3e-92	270	[C] COG1290 Cytochrome b subunit of the bc complex
YP_009144546.1	all4191	37.12	326	182	5	13	334	4	310	3e-65	213	[K] COG0202 DNA-directed RNA polymerase, alpha subunit/40 kD subunit
YP_009144547.1	sll1817	56.45	124	54	0	15	138	7	130	2e-47	154	[J] COG0100 Ribosomal protein S11
YP_009144548.1	asl4194	78.38	37	8	0	1	37	1	37	3e-14	62.4	[J] COG0257 Ribosomal protein L36
YP_009144549.1	asl4195	60.81	74	28	1	1	73	1	74	7e-25	92	[J] COG0361 Translation initiation factor 1 (IF-1)
YP_009144550.1	sll1809	52.67	131	60	1	4	134	5	133	8e-43	142	[J] COG0096 Ribosomal protein S8
YP_009144551.1	all4205	72.13	122	34	0	1	122	1	122	2e-61	189	[J] COG0093 Ribosomal protein L14
YP_009144552.1	all4208	72.93	133	36	0	1	133	1	133	4e-69	209	[J] COG0197 Ribosomal protein L16/L10E
YP_009144553.1	all4209	45.79	214	112	2	1	214	1	210	1e-54	180	[J] COG0092 Ribosomal protein S3
YP_009144554.1	sll1803	49.53	107	54	0	8	114	8	114	2e-34	121	[J] COG0091 Ribosomal protein L22
YP_009144555.1	ssl3432	60.87	92	36	0	1	92	1	92	2e-41	135	[J] COG0185 Ribosomal protein S19
YP_009144556.1	sll1802	56.68	277	116	2	1	274	1	276	7e-108	319	[J] COG0090 Ribosomal protein L2
YP_009144557.1	sll1801	35.71	84	54	0	2	85	12	95	3e-13	63.2	[J] COG0089 Ribosomal protein L23
YP_009144560.1	all4883	50	484	239	2	28	509	11	493	2e-159	469	[C] COG1007 NADH:ubiquinone oxidoreductase subunit 2 (chain N)
YP_009144561.1	all4339	54.84	155	70	0	1	155	1	155	5e-60	187	[J] COG0049 Ribosomal protein S7
YP_009144562.1	slr0844	45.92	736	339	11	1	735	1	678	0	588	[CP] COG1009 NADH:ubiquinone oxidoreductase subunit 5 (chain L)/Multisubunit Na+/H+ antiporter, MnhA subunit
YP_009144563.1	asl3674	50.98	51	23	1	1	51	1	49	5e-06	41.6	[J] COG0333 Ribosomal protein L32
YP_009144564.1	all0936	41.08	353	170	5	1	318	1	350	3e-79	250	[O] COG0755 ABC-type transport system involved in cytochrome c biogenesis, permease component
YP_009144565.1	alr3957	53.92	510	214	3	3	492	5	513	0	545	[C] COG1008 NADH:ubiquinone oxidoreductase subunit 4 (chain M)
YP_009144566.1	asr3463	88.89	81	9	0	1	81	1	81	7e-50	156	[C] COG1145 Ferredoxin
YP_009144567.1	sll0522	60	100	40	0	1	100	3	102	6e-24	91.7	[C] COG0713 NADH:ubiquinone oxidoreductase subunit 11 or 4L (chain K)
YP_009144568.1	sll0521	42.77	166	84	3	11	176	14	168	8e-30	112	[C] COG0839 NADH:ubiquinone oxidoreductase subunit 6 (chain J)
YP_009144569.1	sll0520	67.11	149	49	0	4	152	5	153	6e-78	235	[C] COG1143 Formate hydrogenlyase subunit 6/NADH:ubiquinone oxidoreductase 23 kD subunit (chain I)
YP_009144570.1	sll0519	57.82	358	141	3	8	360	12	364	1e-149	432	[C] COG1005 NADH:ubiquinone oxidoreductase subunit 1 (chain H)
YP_009144571.1	alr3355	71.47	389	110	1	6	393	6	394	0	615	[C] COG0649 NADH:ubiquinone oxidoreductase 49 kD subunit 7
YP_009144572.1	Cj0884	41.67	84	47	1	3	86	8	89	8e-16	69.7	[J] COG0184 Ribosomal protein S15P/S13E
YP_009144574.1	all4339	54.84	155	70	0	1	155	1	155	5e-60	187	[J] COG0049 Ribosomal protein S7
YP_009144575.1	all4883	50	484	239	2	28	509	11	493	2e-159	469	[C] COG1007 NADH:ubiquinone oxidoreductase subunit 2 (chain N)
YP_009144578.1	sll1801	35.71	84	54	0	2	85	12	95	3e-13	63.2	[J] COG0089 Ribosomal protein L23
YP_009144579.1	sll1802	56.68	277	116	2	1	274	1	276	7e-108	319	[J] COG0090 Ribosomal protein L2
YP_009162240.1	all4340	78.57	126	24	1	1	126	1	123	2e-66	202	[J] COG0048 Ribosomal protein S12
YP_009162243.1	ssr0482	51.25	80	39	0	1	80	1	80	4e-23	88.2	[J] COG0228 Ribosomal protein S16
YP_009162246.1	sll1326	71.66	501	142	0	1	501	1	501	0	750	[C] COG0056 F0F1-type ATP synthase, alpha subunit
YP_009162247.1	sll1324	24.85	165	124	0	12	176	12	176	4e-14	68.9	[C] COG0711 F0F1-type ATP synthase, subunit b
YP_009162248.1	asl0009	94.92	59	3	0	22	80	22	80	4e-32	110	[C] COG0636 F0F1-type ATP synthase, subunit c/Archaeal/vacuolar-type H+-ATPase, subunit K
YP_009162249.1	all0010	70.61	228	66	1	17	243	12	239	7e-102	301	[C] COG0356 F0F1-type ATP synthase, subunit a
YP_009162250.1	all4792	52.94	221	104	0	8	228	4	224	1e-87	265	[J] COG0052 Ribosomal protein S2
YP_009162251.1	alr1596	33.45	879	495	22	12	862	2	818	1e-122	419	[K] COG0086 DNA-directed RNA polymerase, beta' subunit/160 kD subunit
YP_009162252.1	alr1595	46.25	666	302	9	17	680	12	623	0	570	[K] COG0086 DNA-directed RNA polymerase, beta' subunit/160 kD subunit
YP_009162253.1	alr1594	47.08	1077	532	11	12	1061	27	1092	0	986	[K] COG0085 DNA-directed RNA polymerase, beta subunit/140 kD subunit
YP_009162259.1	slr0628	51	100	49	0	1	100	1	100	5e-28	102	[J] COG0199 Ribosomal protein S14
YP_009162262.1	slr0823	62.13	169	63	1	1	169	1	168	8e-71	216	[R] COG0457 FOG: TPR repeat
YP_009162263.1	slr0469	55.67	203	87	2	1	201	1	202	1e-77	236	[J] COG0522 Ribosomal protein S4 and related proteins
YP_009162264.1	all3840	56.41	156	68	0	3	158	20	175	3e-63	196	[C] COG0852 NADH:ubiquinone oxidoreductase 27 kD subunit
YP_009162265.1	all3841	69.07	194	60	0	1	194	16	209	3e-97	288	[C] COG0377 NADH:ubiquinone oxidoreductase 20 kD subunit and related Fe-S oxidoreductases
YP_009162266.1	slr1279	65	120	42	0	1	120	1	120	3e-51	162	[C] COG0838 NADH:ubiquinone oxidoreductase subunit 3 (chain A)
YP_009162267.1	slr1330	45.04	131	69	1	1	128	30	160	2e-35	124	[C] COG0355 F0F1-type ATP synthase, epsilon subunit (mitochondrial delta subunit)
YP_009162268.1	all5039	80.79	479	92	0	13	491	3	481	0	792	[C] COG0055 F0F1-type ATP synthase, beta subunit
YP_009162269.1	alr1524	83.9	472	76	0	4	475	5	476	0	829	[G] COG1850 Ribulose 1,5-bisphosphate carboxylase, large subunit
YP_009162270.1	sll0336	55.72	271	113	3	225	490	32	300	3e-101	312	[I] COG0777 Acetyl-CoA carboxylase beta subunit
YP_009162282.1	asl4452	60	65	25	1	1	65	1	64	3e-19	77	[J] COG0267 Ribosomal protein L33
YP_009162283.1	asl4451	55.22	67	30	0	15	81	4	70	6e-21	82.8	[J] COG0238 Ribosomal protein S18
YP_009162284.1	alr3428	55.88	102	43	1	1	102	1	100	2e-22	89	[J] COG0292 Ribosomal protein L20
YP_009162285.1	all4340	78.57	126	24	1	1	126	1	123	2e-66	202	[J] COG0048 Ribosomal protein S12
YP_009162286.1	all4357	55.1	196	87	1	1	196	1	195	2e-77	235	[OU] COG0740 Protease subunit of ATP-dependent Clp proteases
YP_009162291.1	alr3421	83.26	215	36	0	1	215	1	215	1e-134	382	[C] COG1290 Cytochrome b subunit of the bc complex
YP_009162292.1	alr3422	80.62	160	31	0	1	160	1	160	3e-92	270	[C] COG1290 Cytochrome b subunit of the bc complex
YP_009162293.1	all4191	42.08	221	124	2	13	229	4	224	6e-52	178	[K] COG0202 DNA-directed RNA polymerase, alpha subunit/40 kD subunit
YP_009162294.1	sll1817	57.26	124	53	0	15	138	7	130	4e-48	155	[J] COG0100 Ribosomal protein S11
YP_009162295.1	asl4194	78.38	37	8	0	1	37	1	37	3e-14	62.4	[J] COG0257 Ribosomal protein L36
YP_009162296.1	asl4195	60.81	74	28	1	1	73	1	74	8e-26	94.4	[J] COG0361 Translation initiation factor 1 (IF-1)
YP_009162297.1	sll1809	50	134	61	2	4	136	5	133	5e-41	137	[J] COG0096 Ribosomal protein S8
YP_009162298.1	all4205	71.31	122	35	0	1	122	1	122	3e-60	186	[J] COG0093 Ribosomal protein L14
YP_009162299.1	all4208	72.93	133	36	0	1	133	1	133	6e-69	209	[J] COG0197 Ribosomal protein L16/L10E
YP_009162300.1	all4209	45.33	214	113	2	1	214	1	210	4e-53	176	[J] COG0092 Ribosomal protein S3
YP_009162301.1	sll1803	50.89	112	55	0	8	119	9	120	8e-38	129	[J] COG0091 Ribosomal protein L22
YP_009162302.1	ssl3432	63.33	90	33	0	22	111	3	92	7e-42	137	[J] COG0185 Ribosomal protein S19
YP_009162303.1	all4212	58.09	272	110	2	1	269	1	271	1e-106	316	[J] COG0090 Ribosomal protein L2
YP_009162304.1	sll1801	34.52	84	55	0	2	85	12	95	4e-13	62.8	[J] COG0089 Ribosomal protein L23
YP_009162307.1	all4883	50.41	484	237	2	28	509	11	493	7e-161	473	[C] COG1007 NADH:ubiquinone oxidoreductase subunit 2 (chain N)
YP_009162308.1	all4339	55.48	155	69	0	1	155	1	155	2e-60	188	[J] COG0049 Ribosomal protein S7
YP_009162309.1	slr0844	57.89	456	192	0	1	456	1	456	6e-175	523	[CP] COG1009 NADH:ubiquinone oxidoreductase subunit 5 (chain L)/Multisubunit Na+/H+ antiporter, MnhA subunit
YP_009162310.1	ssr1736	51.06	47	23	0	1	47	1	47	3e-07	45.1	[J] COG0333 Ribosomal protein L32
YP_009162311.1	all0936	42.77	311	140	4	44	319	43	350	1e-74	238	[O] COG0755 ABC-type transport system involved in cytochrome c biogenesis, permease component
YP_009162312.1	alr3957	56.06	487	212	2	9	494	2	487	0	562	[C] COG1008 NADH:ubiquinone oxidoreductase subunit 4 (chain M)
YP_009162313.1	asr3463	88.89	81	9	0	1	81	1	81	7e-50	156	[C] COG1145 Ferredoxin
YP_009162314.1	sll0522	61.22	98	38	0	3	100	5	102	5e-24	91.7	[C] COG0713 NADH:ubiquinone oxidoreductase subunit 11 or 4L (chain K)
YP_009162315.1	sll0521	43.67	158	81	2	19	176	19	168	4e-30	112	[C] COG0839 NADH:ubiquinone oxidoreductase subunit 6 (chain J)
YP_009162316.1	sll0520	66.67	156	52	0	3	158	4	159	2e-80	241	[C] COG1143 Formate hydrogenlyase subunit 6/NADH:ubiquinone oxidoreductase 23 kD subunit (chain I)
YP_009162317.1	sll0519	60.42	336	130	1	28	360	29	364	4e-150	434	[C] COG1005 NADH:ubiquinone oxidoreductase subunit 1 (chain H)
YP_009162318.1	alr3355	71.21	389	111	1	6	393	6	394	0	611	[C] COG0649 NADH:ubiquinone oxidoreductase 49 kD subunit 7
YP_009162319.1	FN1979	50.7	71	35	0	15	85	14	84	8e-16	69.3	[J] COG0184 Ribosomal protein S15P/S13E
YP_009162321.1	all4339	55.48	155	69	0	1	155	1	155	2e-60	188	[J] COG0049 Ribosomal protein S7
YP_009162322.1	all4883	50.41	484	237	2	28	509	11	493	7e-161	473	[C] COG1007 NADH:ubiquinone oxidoreductase subunit 2 (chain N)
YP_009162325.1	sll1801	34.52	84	55	0	2	85	12	95	4e-13	62.8	[J] COG0089 Ribosomal protein L23
YP_009162326.1	all4212	58.09	272	110	2	1	269	1	271	1e-106	316	[J] COG0090 Ribosomal protein L2
YP_009183571.1	sll1096	83.48	115	19	0	1	115	1	115	1e-65	199	[J] COG0048 Ribosomal protein S12
YP_009183574.1	ssr0482	51.25	80	39	0	1	80	1	80	3e-23	88.6	[J] COG0228 Ribosomal protein S16
YP_009183577.1	sll1326	71.66	501	142	0	1	501	1	501	0	753	[C] COG0056 F0F1-type ATP synthase, alpha subunit
YP_009183578.1	all0007	30.97	155	107	0	22	176	29	183	1e-14	70.5	[C] COG0711 F0F1-type ATP synthase, subunit b
YP_009183579.1	asl0009	91.25	80	7	0	1	80	1	80	3e-32	111	[C] COG0636 F0F1-type ATP synthase, subunit c/Archaeal/vacuolar-type H+-ATPase, subunit K
YP_009183580.1	all0010	70.61	228	66	1	17	243	12	239	7e-102	301	[C] COG0356 F0F1-type ATP synthase, subunit a
YP_009183581.1	all4792	52.94	221	104	0	8	228	4	224	3e-87	264	[J] COG0052 Ribosomal protein S2
YP_009183582.1	alr1596	33.94	878	494	23	11	862	1	818	6e-123	420	[K] COG0086 DNA-directed RNA polymerase, beta' subunit/160 kD subunit
YP_009183583.1	alr1595	45.85	663	306	9	10	670	12	623	0	569	[K] COG0086 DNA-directed RNA polymerase, beta' subunit/160 kD subunit
YP_009183584.1	alr1594	46.98	1077	533	11	12	1061	27	1092	0	985	[K] COG0085 DNA-directed RNA polymerase, beta subunit/140 kD subunit
YP_009183590.1	slr0628	51	100	49	0	1	100	1	100	3e-28	102	[J] COG0199 Ribosomal protein S14
YP_009183593.1	slr0823	62.13	169	63	1	1	169	1	168	8e-71	216	[R] COG0457 FOG: TPR repeat
YP_009183594.1	slr0469	55.17	203	88	2	1	201	1	202	9e-76	231	[J] COG0522 Ribosomal protein S4 and related proteins
YP_009183595.1	all3840	54.49	156	71	0	3	158	20	175	1e-60	190	[C] COG0852 NADH:ubiquinone oxidoreductase 27 kD subunit
YP_009183596.1	all3841	68.56	194	61	0	1	194	16	209	9e-97	287	[C] COG0377 NADH:ubiquinone oxidoreductase 20 kD subunit and related Fe-S oxidoreductases
YP_009183597.1	slr1279	65	120	42	0	1	120	1	120	1e-50	161	[C] COG0838 NADH:ubiquinone oxidoreductase subunit 3 (chain A)
YP_009183598.1	slr1330	45.04	131	69	1	1	128	30	160	3e-35	124	[C] COG0355 F0F1-type ATP synthase, epsilon subunit (mitochondrial delta subunit)
YP_009183599.1	all5039	81.36	472	88	0	17	488	10	481	0	788	[C] COG0055 F0F1-type ATP synthase, beta subunit
YP_009183600.1	alr1524	84.11	472	75	0	4	475	5	476	0	832	[G] COG1850 Ribulose 1,5-bisphosphate carboxylase, large subunit
YP_009183601.1	sll0336	55.72	271	113	3	221	486	32	300	1e-102	315	[I] COG0777 Acetyl-CoA carboxylase beta subunit
YP_009183613.1	asl4452	61.54	65	24	1	1	65	1	64	8e-20	78.2	[J] COG0267 Ribosomal protein L33
YP_009183614.1	asl4451	55.22	67	30	0	15	81	4	70	6e-21	82.8	[J] COG0238 Ribosomal protein S18
YP_009183615.1	alr3428	57.84	102	41	1	1	102	1	100	3e-23	91.3	[J] COG0292 Ribosomal protein L20
YP_009183616.1	sll1096	83.48	115	19	0	1	115	1	115	1e-65	199	[J] COG0048 Ribosomal protein S12
YP_009183617.1	all4357	54.08	196	88	2	1	195	1	195	2e-74	228	[OU] COG0740 Protease subunit of ATP-dependent Clp proteases
YP_009183622.1	alr3421	83.26	215	36	0	1	215	1	215	1e-134	382	[C] COG1290 Cytochrome b subunit of the bc complex
YP_009183623.1	alr3422	80.62	160	31	0	1	160	1	160	3e-92	270	[C] COG1290 Cytochrome b subunit of the bc complex
YP_009183624.1	all4191	37.27	330	178	5	13	336	4	310	3e-68	221	[K] COG0202 DNA-directed RNA polymerase, alpha subunit/40 kD subunit
YP_009183625.1	sll1817	57.26	124	53	0	15	138	7	130	4e-48	155	[J] COG0100 Ribosomal protein S11
YP_009183626.1	asl4194	78.38	37	8	0	1	37	1	37	3e-14	62.4	[J] COG0257 Ribosomal protein L36
YP_009183627.1	asl4195	60.81	74	28	1	1	73	1	74	8e-26	94.4	[J] COG0361 Translation initiation factor 1 (IF-1)
YP_009183628.1	sll1809	50.75	134	60	2	4	136	5	133	3e-41	138	[J] COG0096 Ribosomal protein S8
YP_009183629.1	all4205	71.31	122	35	0	1	122	1	122	3e-60	186	[J] COG0093 Ribosomal protein L14
YP_009183630.1	all4208	73.68	133	35	0	1	133	1	133	2e-69	210	[J] COG0197 Ribosomal protein L16/L10E
YP_009183631.1	all4209	45.33	214	113	2	1	214	1	210	2e-53	177	[J] COG0092 Ribosomal protein S3
YP_009183632.1	all4210	55.14	107	48	0	7	113	6	112	2e-37	128	[J] COG0091 Ribosomal protein L22
YP_009183633.1	ssl3432	63.04	92	34	0	1	92	1	92	2e-42	138	[J] COG0185 Ribosomal protein S19
YP_009183634.1	sll1802	56.47	278	116	3	1	275	1	276	2e-105	312	[J] COG0090 Ribosomal protein L2
YP_009183635.1	sll1801	34.52	84	55	0	2	85	12	95	4e-13	62.8	[J] COG0089 Ribosomal protein L23
YP_009183638.1	all4883	50.41	484	237	2	28	509	11	493	7e-161	473	[C] COG1007 NADH:ubiquinone oxidoreductase subunit 2 (chain N)
YP_009183639.1	all4339	55.48	155	69	0	1	155	1	155	4e-60	188	[J] COG0049 Ribosomal protein S7
YP_009183640.1	slr0844	45.12	738	345	9	1	738	1	678	0	563	[CP] COG1009 NADH:ubiquinone oxidoreductase subunit 5 (chain L)/Multisubunit Na+/H+ antiporter, MnhA subunit
YP_009183641.1	ssr1736	51.06	47	23	0	1	47	1	47	3e-07	45.1	[J] COG0333 Ribosomal protein L32
YP_009183642.1	sll1513	40.06	342	173	6	1	319	1	333	1e-74	238	[O] COG0755 ABC-type transport system involved in cytochrome c biogenesis, permease component
YP_009183643.1	alr3957	56.17	486	211	2	2	486	3	487	0	561	[C] COG1008 NADH:ubiquinone oxidoreductase subunit 4 (chain M)
YP_009183644.1	asr3463	88.89	81	9	0	1	81	1	81	7e-50	156	[C] COG1145 Ferredoxin
YP_009183645.1	sll0522	61.22	98	38	0	3	100	5	102	5e-24	91.7	[C] COG0713 NADH:ubiquinone oxidoreductase subunit 11 or 4L (chain K)
YP_009183646.1	sll0521	44.03	159	80	3	19	176	18	168	1e-30	114	[C] COG0839 NADH:ubiquinone oxidoreductase subunit 6 (chain J)
YP_009183647.1	sll0520	69.33	150	46	0	3	152	4	153	1e-80	242	[C] COG1143 Formate hydrogenlyase subunit 6/NADH:ubiquinone oxidoreductase 23 kD subunit (chain I)
YP_009183648.1	sll0519	58.04	336	131	2	28	353	29	364	2e-141	411	[C] COG1005 NADH:ubiquinone oxidoreductase subunit 1 (chain H)
YP_009183649.1	alr3355	70.95	389	112	1	6	393	6	394	0	609	[C] COG0649 NADH:ubiquinone oxidoreductase 49 kD subunit 7
YP_009183650.1	FN1979	50	72	36	0	14	85	13	84	6e-16	69.7	[J] COG0184 Ribosomal protein S15P/S13E
YP_009183652.1	all4339	55.48	155	69	0	1	155	1	155	4e-60	188	[J] COG0049 Ribosomal protein S7
YP_009183653.1	all4883	50.41	484	237	2	28	509	11	493	7e-161	473	[C] COG1007 NADH:ubiquinone oxidoreductase subunit 2 (chain N)
YP_009183656.1	sll1801	34.52	84	55	0	2	85	12	95	4e-13	62.8	[J] COG0089 Ribosomal protein L23
YP_009183657.1	sll1802	56.47	278	116	3	1	275	1	276	2e-105	312	[J] COG0090 Ribosomal protein L2
YP_009232024.1	ssr0482	51.28	78	38	0	1	78	1	78	6e-22	84.7	[J] COG0228 Ribosomal protein S16
YP_009232027.1	sll1326	72.65	501	137	0	1	501	1	501	0	758	[C] COG0056 F0F1-type ATP synthase, alpha subunit
YP_009232028.1	all0007	30.77	156	108	0	22	177	29	184	5e-15	71.6	[C] COG0711 F0F1-type ATP synthase, subunit b
YP_009232029.1	asl0009	94.92	59	3	0	22	80	22	80	4e-32	110	[C] COG0636 F0F1-type ATP synthase, subunit c/Archaeal/vacuolar-type H+-ATPase, subunit K
YP_009232030.1	all0010	71.93	228	63	1	17	243	12	239	7e-103	304	[C] COG0356 F0F1-type ATP synthase, subunit a
YP_009232031.1	all4792	52.7	222	105	0	8	229	4	225	2e-88	267	[J] COG0052 Ribosomal protein S2
YP_009232032.1	alr1596	33.3	874	505	20	11	862	1	818	1e-121	416	[K] COG0086 DNA-directed RNA polymerase, beta' subunit/160 kD subunit
YP_009232033.1	alr1595	45.95	666	304	9	17	680	12	623	0	570	[K] COG0086 DNA-directed RNA polymerase, beta' subunit/160 kD subunit
YP_009232034.1	alr1594	47.71	1069	521	11	12	1053	27	1084	0	1000	[K] COG0085 DNA-directed RNA polymerase, beta subunit/140 kD subunit
YP_009232040.1	slr0628	52	100	48	0	1	100	1	100	8e-30	106	[J] COG0199 Ribosomal protein S14
YP_009232043.1	slr0823	63.31	169	61	1	1	169	1	168	4e-73	222	[R] COG0457 FOG: TPR repeat
YP_009232044.1	slr0469	57.14	203	84	2	1	201	1	202	6e-78	237	[J] COG0522 Ribosomal protein S4 and related proteins
YP_009232045.1	all3840	55.13	156	70	0	3	158	20	175	4e-62	194	[C] COG0852 NADH:ubiquinone oxidoreductase 27 kD subunit
YP_009232046.1	all3841	69.59	194	59	0	1	194	16	209	4e-97	288	[C] COG0377 NADH:ubiquinone oxidoreductase 20 kD subunit and related Fe-S oxidoreductases
YP_009232047.1	slr1279	65	120	42	0	1	120	1	120	1e-50	161	[C] COG0838 NADH:ubiquinone oxidoreductase subunit 3 (chain A)
YP_009232048.1	slr1330	44.27	131	70	1	1	128	30	160	2e-35	124	[C] COG0355 F0F1-type ATP synthase, epsilon subunit (mitochondrial delta subunit)
YP_009232049.1	all5039	81.93	476	86	0	12	487	2	477	0	798	[C] COG0055 F0F1-type ATP synthase, beta subunit
YP_009232050.1	alr1524	83.69	472	77	0	4	475	5	476	0	828	[G] COG1850 Ribulose 1,5-bisphosphate carboxylase, large subunit
YP_009232051.1	sll0336	56.65	263	111	3	233	494	32	292	6e-101	311	[I] COG0777 Acetyl-CoA carboxylase beta subunit
YP_009232063.1	asl4452	61.54	65	24	1	1	65	1	64	1e-20	80.5	[J] COG0267 Ribosomal protein L33
YP_009232064.1	asl4451	55.22	67	30	0	15	81	4	70	2e-20	81.3	[J] COG0238 Ribosomal protein S18
YP_009232065.1	alr3428	62.75	102	36	1	1	102	1	100	3e-25	96.7	[J] COG0292 Ribosomal protein L20
YP_009232066.1	all4340	71.05	38	11	0	1	38	1	38	6e-12	57.8	[J] COG0048 Ribosomal protein S12
YP_009232067.1	all4357	54.59	196	88	1	1	196	1	195	1e-77	236	[OU] COG0740 Protease subunit of ATP-dependent Clp proteases
YP_009232072.1	alr3421	82.79	215	37	0	1	215	1	215	9e-134	380	[C] COG1290 Cytochrome b subunit of the bc complex
YP_009232073.1	alr3422	80.62	160	31	0	1	160	1	160	3e-92	270	[C] COG1290 Cytochrome b subunit of the bc complex
YP_009232074.1	all4191	36.2	326	185	5	13	334	4	310	5e-65	213	[K] COG0202 DNA-directed RNA polymerase, alpha subunit/40 kD subunit
YP_009232075.1	sll1817	55.65	124	55	0	16	139	7	130	1e-46	152	[J] COG0100 Ribosomal protein S11
YP_009232076.1	asl4194	78.38	37	8	0	1	37	1	37	3e-14	62.4	[J] COG0257 Ribosomal protein L36
YP_009232077.1	asl4195	60.81	74	28	1	1	73	1	74	7e-25	92	[J] COG0361 Translation initiation factor 1 (IF-1)
YP_009232078.1	sll1809	51.91	131	61	1	4	134	5	133	2e-42	141	[J] COG0096 Ribosomal protein S8
YP_009232079.1	all4205	72.13	122	34	0	1	122	1	122	8e-62	189	[J] COG0093 Ribosomal protein L14
YP_009232080.1	all4208	72.93	133	36	0	1	133	1	133	4e-69	209	[J] COG0197 Ribosomal protein L16/L10E
YP_009232081.1	all4209	43.46	214	117	2	1	214	1	210	2e-50	169	[J] COG0092 Ribosomal protein S3
YP_009232082.1	sll1803	49.53	107	54	0	8	114	8	114	5e-34	120	[J] COG0091 Ribosomal protein L22
YP_009232083.1	ssl3432	60.87	92	36	0	1	92	1	92	2e-40	133	[J] COG0185 Ribosomal protein S19
YP_009232084.1	sll1802	56.68	277	116	2	1	274	1	276	7e-108	319	[J] COG0090 Ribosomal protein L2
YP_009232085.1	sll1801	35.71	84	54	0	2	85	12	95	3e-13	63.2	[J] COG0089 Ribosomal protein L23
YP_009232088.1	all4883	49.79	484	240	2	28	509	11	493	6e-159	468	[C] COG1007 NADH:ubiquinone oxidoreductase subunit 2 (chain N)
YP_009232089.1	all4339	55.48	155	69	0	1	155	1	155	2e-60	189	[J] COG0049 Ribosomal protein S7
YP_009232090.1	all4340	86.75	83	11	0	3	85	41	123	2e-48	154	[J] COG0048 Ribosomal protein S12
YP_009232091.1	slr0844	45.29	733	344	10	1	731	1	678	0	583	[CP] COG1009 NADH:ubiquinone oxidoreductase subunit 5 (chain L)/Multisubunit Na+/H+ antiporter, MnhA subunit
YP_009232092.1	asl3674	50.98	51	23	1	1	51	1	49	2e-06	42.4	[J] COG0333 Ribosomal protein L32
YP_009232093.1	sll1513	42.67	300	156	4	37	322	36	333	5e-73	233	[O] COG0755 ABC-type transport system involved in cytochrome c biogenesis, permease component
YP_009232094.1	alr3957	53.61	513	217	3	9	501	2	513	0	536	[C] COG1008 NADH:ubiquinone oxidoreductase subunit 4 (chain M)
YP_009232095.1	asr3463	88.89	81	9	0	1	81	1	81	7e-50	156	[C] COG1145 Ferredoxin
YP_009232096.1	sll0522	59	100	41	0	1	100	3	102	2e-23	90.1	[C] COG0713 NADH:ubiquinone oxidoreductase subunit 11 or 4L (chain K)
YP_009232097.1	sll0521	42.77	159	82	3	19	176	18	168	4e-29	110	[C] COG0839 NADH:ubiquinone oxidoreductase subunit 6 (chain J)
YP_009232098.1	sll0520	67.11	149	49	0	4	152	5	153	6e-78	235	[C] COG1143 Formate hydrogenlyase subunit 6/NADH:ubiquinone oxidoreductase 23 kD subunit (chain I)
YP_009232099.1	sll0519	53.22	357	160	3	8	361	12	364	3e-137	401	[C] COG1005 NADH:ubiquinone oxidoreductase subunit 1 (chain H)
YP_009232100.1	alr3355	71.65	388	109	1	7	393	7	394	0	611	[C] COG0649 NADH:ubiquinone oxidoreductase 49 kD subunit 7
YP_009232101.1	FN1979	50.7	71	35	0	15	85	14	84	3e-16	70.5	[J] COG0184 Ribosomal protein S15P/S13E
YP_009232103.1	all4340	86.75	83	11	0	3	85	41	123	2e-48	154	[J] COG0048 Ribosomal protein S12
YP_009232104.1	all4339	55.48	155	69	0	1	155	1	155	2e-60	189	[J] COG0049 Ribosomal protein S7
YP_009232105.1	all4883	49.79	484	240	2	28	509	11	493	6e-159	468	[C] COG1007 NADH:ubiquinone oxidoreductase subunit 2 (chain N)
YP_009232108.1	sll1801	35.71	84	54	0	2	85	12	95	3e-13	63.2	[J] COG0089 Ribosomal protein L23
YP_009232109.1	all4212	56.61	242	101	2	1	239	1	241	5e-88	278	[J] COG0090 Ribosomal protein L2
YP_004935645.1	all4340	81.3	123	23	0	1	123	1	123	1e-69	210	[J] COG0048 Ribosomal protein S12
YP_004935648.1	ssr0482	51.25	80	39	0	1	80	1	80	2e-23	89	[J] COG0228 Ribosomal protein S16
YP_004935651.1	sll1326	72.26	501	139	0	1	501	1	501	0	759	[C] COG0056 F0F1-type ATP synthase, alpha subunit
YP_004935652.1	all0007	30.77	156	108	0	22	177	29	184	1e-15	73.6	[C] COG0711 F0F1-type ATP synthase, subunit b
YP_004935653.1	asl0009	94.92	59	3	0	22	80	22	80	4e-32	110	[C] COG0636 F0F1-type ATP synthase, subunit c/Archaeal/vacuolar-type H+-ATPase, subunit K
YP_004935654.1	all0010	71.49	228	64	1	17	243	12	239	7e-104	306	[C] COG0356 F0F1-type ATP synthase, subunit a
YP_004935655.1	all4792	52.25	222	106	0	8	229	4	225	3e-88	267	[J] COG0052 Ribosomal protein S2
YP_004935656.2	sll1789	33.37	848	486	18	11	842	1	785	4e-122	417	[K] COG0086 DNA-directed RNA polymerase, beta' subunit/160 kD subunit
YP_004935657.1	alr1595	46.25	666	302	9	17	680	12	623	0	575	[K] COG0086 DNA-directed RNA polymerase, beta' subunit/160 kD subunit
YP_004935658.1	sll1787	47.41	1063	535	10	5	1053	2	1054	0	1002	[K] COG0085 DNA-directed RNA polymerase, beta subunit/140 kD subunit
YP_004935664.1	slr0628	52	100	48	0	1	100	1	100	1e-29	105	[J] COG0199 Ribosomal protein S14
YP_004935667.1	slr0823	63.1	168	62	0	1	168	1	168	2e-73	223	[R] COG0457 FOG: TPR repeat
YP_004935668.1	slr0469	57.14	203	84	2	1	201	1	202	3e-78	238	[J] COG0522 Ribosomal protein S4 and related proteins
YP_004935669.1	all3840	54.49	156	71	0	3	158	20	175	7e-62	193	[C] COG0852 NADH:ubiquinone oxidoreductase 27 kD subunit
YP_004935670.1	all3841	69.07	194	60	0	1	194	16	209	4e-97	289	[C] COG0377 NADH:ubiquinone oxidoreductase 20 kD subunit and related Fe-S oxidoreductases
YP_004935671.1	slr1279	65.83	120	41	0	1	120	1	120	3e-51	162	[C] COG0838 NADH:ubiquinone oxidoreductase subunit 3 (chain A)
YP_004935672.1	slr1330	45.8	131	68	1	1	128	30	160	6e-36	125	[C] COG0355 F0F1-type ATP synthase, epsilon subunit (mitochondrial delta subunit)
YP_004935673.1	all5039	81.46	480	89	0	12	491	2	481	0	798	[C] COG0055 F0F1-type ATP synthase, beta subunit
YP_004935674.1	alr1524	84.11	472	75	0	4	475	5	476	0	832	[G] COG1850 Ribulose 1,5-bisphosphate carboxylase, large subunit
YP_004935675.1	sll0336	55.11	274	116	3	240	508	32	303	3e-102	315	[I] COG0777 Acetyl-CoA carboxylase beta subunit
YP_004935687.1	asl4452	61.54	65	24	1	1	65	1	64	4e-20	79	[J] COG0267 Ribosomal protein L33
YP_004935688.1	asl4451	55.22	67	30	0	15	81	4	70	9e-21	82.4	[J] COG0238 Ribosomal protein S18
YP_004935689.1	alr3428	58.82	102	40	1	1	102	1	100	8e-23	90.1	[J] COG0292 Ribosomal protein L20
YP_004935690.1	all4340	81.3	123	23	0	1	123	1	123	1e-69	210	[J] COG0048 Ribosomal protein S12
YP_004935691.1	all4357	55.1	196	87	1	1	196	1	195	4e-78	237	[OU] COG0740 Protease subunit of ATP-dependent Clp proteases
YP_004935696.1	alr3421	83.26	215	36	0	1	215	1	215	1e-134	382	[C] COG1290 Cytochrome b subunit of the bc complex
YP_004935697.1	alr3422	80.62	160	31	0	1	160	1	160	3e-92	270	[C] COG1290 Cytochrome b subunit of the bc complex
YP_004935698.1	all4191	36.36	330	181	5	13	336	4	310	7e-67	217	[K] COG0202 DNA-directed RNA polymerase, alpha subunit/40 kD subunit
YP_004935699.1	sll1817	57.26	124	53	0	15	138	7	130	4e-48	155	[J] COG0100 Ribosomal protein S11
YP_004935700.1	asl4194	78.38	37	8	0	1	37	1	37	1e-14	63.2	[J] COG0257 Ribosomal protein L36
YP_004935701.1	asl4195	64.62	65	23	0	9	73	10	74	2e-24	91.3	[J] COG0361 Translation initiation factor 1 (IF-1)
YP_004935702.1	sll1809	51.15	131	62	1	4	134	5	133	2e-41	138	[J] COG0096 Ribosomal protein S8
YP_004935703.1	all4205	70.49	122	36	0	1	122	1	122	2e-60	186	[J] COG0093 Ribosomal protein L14
YP_004935704.1	all4208	74.44	133	34	0	1	133	1	133	8e-70	211	[J] COG0197 Ribosomal protein L16/L10E
YP_004935705.1	all4209	44.39	214	115	2	1	214	1	210	2e-53	176	[J] COG0092 Ribosomal protein S3
YP_004935706.1	all4210	55.14	107	48	0	10	116	6	112	2e-37	128	[J] COG0091 Ribosomal protein L22
YP_004935707.1	ssl3432	64.13	92	33	0	1	92	1	92	2e-43	140	[J] COG0185 Ribosomal protein S19
YP_004935708.1	sll1802	56.32	277	117	2	1	274	1	276	5e-107	317	[J] COG0090 Ribosomal protein L2
YP_004935709.1	sll1801	35.71	84	54	0	2	85	12	95	3e-13	63.2	[J] COG0089 Ribosomal protein L23
YP_004935712.1	all4883	50.21	484	238	2	28	509	11	493	7e-160	470	[C] COG1007 NADH:ubiquinone oxidoreductase subunit 2 (chain N)
YP_004935713.1	all4339	55.48	155	69	0	1	155	1	155	2e-60	189	[J] COG0049 Ribosomal protein S7
YP_004935714.1	slr0844	46.14	739	336	10	1	738	1	678	0	597	[CP] COG1009 NADH:ubiquinone oxidoreductase subunit 5 (chain L)/Multisubunit Na+/H+ antiporter, MnhA subunit
YP_004935715.1	asl3674	55.81	43	19	0	1	43	1	43	8e-07	43.5	[J] COG0333 Ribosomal protein L32
YP_004935716.1	sll1513	44.3	298	152	2	37	320	36	333	7e-81	254	[O] COG0755 ABC-type transport system involved in cytochrome c biogenesis, permease component
YP_004935717.1	alr3957	56.61	484	208	2	3	485	5	487	0	554	[C] COG1008 NADH:ubiquinone oxidoreductase subunit 4 (chain M)
YP_004935718.1	asr3463	88.89	81	9	0	1	81	1	81	7e-50	156	[C] COG1145 Ferredoxin
YP_004935719.1	sll0522	59	100	41	0	1	100	3	102	2e-23	90.1	[C] COG0713 NADH:ubiquinone oxidoreductase subunit 11 or 4L (chain K)
YP_004935720.1	sll0521	43.87	155	79	2	22	176	22	168	2e-30	114	[C] COG0839 NADH:ubiquinone oxidoreductase subunit 6 (chain J)
YP_004935721.1	alr0224	69.08	152	47	0	1	152	1	152	4e-80	241	[C] COG1143 Formate hydrogenlyase subunit 6/NADH:ubiquinone oxidoreductase 23 kD subunit (chain I)
YP_004935722.1	sll0519	56.79	361	150	2	3	360	7	364	2e-149	432	[C] COG1005 NADH:ubiquinone oxidoreductase subunit 1 (chain H)
YP_004935723.1	alr3355	71.21	389	111	1	6	393	6	394	0	612	[C] COG0649 NADH:ubiquinone oxidoreductase 49 kD subunit 7
YP_004935724.1	asl0749	51.52	66	32	0	20	85	23	88	4e-16	70.1	[J] COG0184 Ribosomal protein S15P/S13E
YP_004935726.1	all4339	55.48	155	69	0	1	155	1	155	2e-60	189	[J] COG0049 Ribosomal protein S7
YP_004935727.1	all4883	50.21	484	238	2	28	509	11	493	7e-160	470	[C] COG1007 NADH:ubiquinone oxidoreductase subunit 2 (chain N)
YP_004935730.1	sll1801	35.71	84	54	0	2	85	12	95	3e-13	63.2	[J] COG0089 Ribosomal protein L23
YP_004935731.1	sll1802	56.32	277	117	2	1	274	1	276	5e-107	317	[J] COG0090 Ribosomal protein L2
YP_004940490.1	sll1096	73.28	131	19	1	1	131	1	115	7e-62	190	[J] COG0048 Ribosomal protein S12
YP_004940493.1	ssr0482	51.22	82	38	1	1	82	1	80	3e-22	85.9	[J] COG0228 Ribosomal protein S16
YP_004940495.1	all0005	73.05	501	133	2	2	501	3	502	0	757	[C] COG0056 F0F1-type ATP synthase, alpha subunit
YP_004940496.1	sll1324	23.53	187	122	1	13	199	12	177	3e-11	61.2	[C] COG0711 F0F1-type ATP synthase, subunit b
YP_004940497.1	asl0009	94.92	59	3	0	22	80	22	80	4e-32	110	[C] COG0636 F0F1-type ATP synthase, subunit c/Archaeal/vacuolar-type H+-ATPase, subunit K
YP_004940498.1	all0010	71.05	228	65	1	17	243	12	239	9e-103	304	[C] COG0356 F0F1-type ATP synthase, subunit a
YP_004940499.1	all4792	52.7	222	105	0	8	229	4	225	7e-88	266	[J] COG0052 Ribosomal protein S2
YP_004940500.1	alr1596	32.65	882	502	25	11	864	1	818	1e-118	407	[K] COG0086 DNA-directed RNA polymerase, beta' subunit/160 kD subunit
YP_004940501.1	alr1595	46.25	666	302	10	17	680	12	623	0	569	[K] COG0086 DNA-directed RNA polymerase, beta' subunit/160 kD subunit
YP_004940502.1	sll1787	47.08	1062	538	10	6	1053	3	1054	0	982	[K] COG0085 DNA-directed RNA polymerase, beta subunit/140 kD subunit
YP_004940508.1	slr0628	53	100	47	0	1	100	1	100	5e-30	107	[J] COG0199 Ribosomal protein S14
YP_004940511.1	slr0823	61.4	171	63	2	1	171	1	168	6e-69	212	[R] COG0457 FOG: TPR repeat
YP_004940512.1	slr0469	55.17	203	88	2	1	201	1	202	2e-75	230	[J] COG0522 Ribosomal protein S4 and related proteins
YP_004940513.1	all3840	54.49	156	71	0	3	158	20	175	5e-61	191	[C] COG0852 NADH:ubiquinone oxidoreductase 27 kD subunit
YP_004940514.1	all3841	64.35	216	70	1	38	253	1	209	8e-98	292	[C] COG0377 NADH:ubiquinone oxidoreductase 20 kD subunit and related Fe-S oxidoreductases
YP_004940515.1	slr1279	65	120	42	0	1	120	1	120	2e-50	160	[C] COG0838 NADH:ubiquinone oxidoreductase subunit 3 (chain A)
YP_004940516.1	slr1330	44.27	131	70	1	1	128	30	160	4e-35	123	[C] COG0355 F0F1-type ATP synthase, epsilon subunit (mitochondrial delta subunit)
YP_004940517.1	all5039	80.62	480	93	0	12	491	2	481	0	793	[C] COG0055 F0F1-type ATP synthase, beta subunit
YP_004940518.1	alr1524	83.9	472	76	0	4	475	5	476	0	830	[G] COG1850 Ribulose 1,5-bisphosphate carboxylase, large subunit
YP_004940519.1	sll0336	56.54	260	111	2	243	502	32	289	3e-99	307	[I] COG0777 Acetyl-CoA carboxylase beta subunit
YP_004940531.1	asl4452	58.21	67	25	1	1	67	1	64	8e-18	73.2	[J] COG0267 Ribosomal protein L33
YP_004940532.1	asl4451	55.22	67	30	0	15	81	4	70	4e-21	83.2	[J] COG0238 Ribosomal protein S18
YP_004940533.1	alr3428	59.8	102	39	1	1	102	1	100	3e-23	90.9	[J] COG0292 Ribosomal protein L20
YP_004940534.1	all4357	54.82	197	86	3	1	196	1	195	2e-75	230	[OU] COG0740 Protease subunit of ATP-dependent Clp proteases
YP_004940539.1	slr0342	84.57	162	25	0	1	162	61	222	1e-97	286	[C] COG1290 Cytochrome b subunit of the bc complex
YP_004940540.1	alr3422	82.05	156	28	0	19	174	5	160	8e-91	267	[C] COG1290 Cytochrome b subunit of the bc complex
YP_004940541.1	all4191	36.36	330	185	3	13	338	4	312	9e-69	223	[K] COG0202 DNA-directed RNA polymerase, alpha subunit/40 kD subunit
YP_004940542.1	sll1817	56.45	124	54	0	15	138	7	130	6e-48	155	[J] COG0100 Ribosomal protein S11
YP_004940543.1	asl4194	75.68	37	9	0	1	37	1	37	6e-14	61.2	[J] COG0257 Ribosomal protein L36
YP_004940544.1	asl4195	60.81	74	28	1	1	73	1	74	7e-25	92	[J] COG0361 Translation initiation factor 1 (IF-1)
YP_004940545.1	all4202	47.01	134	63	3	4	134	5	133	8e-38	129	[J] COG0096 Ribosomal protein S8
YP_004940546.1	all4205	72.13	122	34	0	1	122	1	122	1e-62	192	[J] COG0093 Ribosomal protein L14
YP_004940547.1	sll1805	69.23	117	36	0	1	117	17	133	1e-57	179	[J] COG0197 Ribosomal protein L16/L10E
YP_004940548.1	all4209	43.93	214	116	2	1	214	1	210	1e-52	174	[J] COG0092 Ribosomal protein S3
YP_004940549.1	sll1803	52.08	96	46	0	3	98	19	114	8e-32	113	[J] COG0091 Ribosomal protein L22
YP_004940550.1	sll1802	56.63	279	115	3	1	276	1	276	2e-106	315	[J] COG0090 Ribosomal protein L2
YP_004940551.1	sll1801	35.71	84	54	0	2	85	12	95	3e-13	63.2	[J] COG0089 Ribosomal protein L23
YP_004940554.1	all4883	50.52	481	234	3	32	510	15	493	1e-158	467	[C] COG1007 NADH:ubiquinone oxidoreductase subunit 2 (chain N)
YP_004940555.1	all4339	55.48	155	69	0	1	155	1	155	2e-60	189	[J] COG0049 Ribosomal protein S7
YP_004940557.1	slr0844	44.41	743	348	9	1	742	1	679	0	570	[CP] COG1009 NADH:ubiquinone oxidoreductase subunit 5 (chain L)/Multisubunit Na+/H+ antiporter, MnhA subunit
YP_004940558.1	asl3674	49.02	51	24	1	1	51	1	49	2e-06	42.7	[J] COG0333 Ribosomal protein L32
YP_004940559.1	all0936	38.57	350	180	3	1	315	1	350	1e-73	235	[O] COG0755 ABC-type transport system involved in cytochrome c biogenesis, permease component
YP_004940560.1	alr3957	55.44	395	155	3	1	375	120	513	1e-148	436	[C] COG1008 NADH:ubiquinone oxidoreductase subunit 4 (chain M)
YP_004940561.1	asr3463	88.89	81	9	0	1	81	1	81	2e-50	157	[C] COG1145 Ferredoxin
YP_004940562.1	sll0522	58	100	42	0	1	100	3	102	3e-23	89.7	[C] COG0713 NADH:ubiquinone oxidoreductase subunit 11 or 4L (chain K)
YP_004940563.1	sll0521	43.87	155	79	2	22	176	22	168	6e-31	115	[C] COG0839 NADH:ubiquinone oxidoreductase subunit 6 (chain J)
YP_004940564.1	alr0224	69.08	152	47	0	1	152	1	152	1e-80	242	[C] COG1143 Formate hydrogenlyase subunit 6/NADH:ubiquinone oxidoreductase 23 kD subunit (chain I)
YP_004940565.1	sll0519	56.91	362	149	3	3	361	7	364	6e-147	426	[C] COG1005 NADH:ubiquinone oxidoreductase subunit 1 (chain H)
YP_004940566.1	alr3355	70.69	389	113	1	6	393	6	394	0	607	[C] COG0649 NADH:ubiquinone oxidoreductase 49 kD subunit 7
YP_004940567.1	SP1626	44.44	81	44	1	3	82	8	88	4e-16	70.1	[J] COG0184 Ribosomal protein S15P/S13E
YP_004940569.1	all4339	55.48	155	69	0	1	155	1	155	2e-60	189	[J] COG0049 Ribosomal protein S7
YP_004940570.1	all4883	50.52	481	234	3	32	510	15	493	1e-158	467	[C] COG1007 NADH:ubiquinone oxidoreductase subunit 2 (chain N)
YP_004940573.1	sll1801	35.71	84	54	0	2	85	12	95	3e-13	63.2	[J] COG0089 Ribosomal protein L23
YP_004940574.1	sll1802	56.63	279	115	3	1	276	1	276	2e-106	315	[J] COG0090 Ribosomal protein L2
YP_008082560.1	all4340	81.3	123	23	0	1	123	1	123	1e-69	210	[J] COG0048 Ribosomal protein S12
YP_008082563.1	ssr0482	52.5	80	38	0	1	80	1	80	4e-23	88.2	[J] COG0228 Ribosomal protein S16
YP_008082566.1	sll1326	72.06	501	140	0	1	501	1	501	0	759	[C] COG0056 F0F1-type ATP synthase, alpha subunit
YP_008082567.1	sll1324	26.83	164	120	0	13	176	13	176	3e-15	72.4	[C] COG0711 F0F1-type ATP synthase, subunit b
YP_008082568.1	asl0009	94.92	59	3	0	22	80	22	80	4e-32	110	[C] COG0636 F0F1-type ATP synthase, subunit c/Archaeal/vacuolar-type H+-ATPase, subunit K
YP_008082569.1	all0010	71.49	228	64	1	17	243	12	239	2e-102	303	[C] COG0356 F0F1-type ATP synthase, subunit a
YP_008082570.1	all4792	54.46	224	102	0	10	233	6	229	1e-91	276	[J] COG0052 Ribosomal protein S2
YP_008082571.1	sll1789	34.35	850	477	22	11	844	1	785	4e-124	422	[K] COG0086 DNA-directed RNA polymerase, beta' subunit/160 kD subunit
YP_008082572.1	alr1595	45.36	668	307	9	17	682	12	623	0	564	[K] COG0086 DNA-directed RNA polymerase, beta' subunit/160 kD subunit
YP_008082573.1	sll1787	46.8	1062	541	10	15	1062	3	1054	0	993	[K] COG0085 DNA-directed RNA polymerase, beta subunit/140 kD subunit
YP_008082579.1	slr0628	50	100	50	0	1	100	1	100	2e-28	103	[J] COG0199 Ribosomal protein S14
YP_008082582.1	slr0823	62.72	169	62	1	1	169	1	168	9e-72	219	[R] COG0457 FOG: TPR repeat
YP_008082583.1	slr0469	56.44	202	87	1	1	201	1	202	1e-78	238	[J] COG0522 Ribosomal protein S4 and related proteins
YP_008082584.1	all3840	55.13	156	70	0	3	158	20	175	7e-63	196	[C] COG0852 NADH:ubiquinone oxidoreductase 27 kD subunit
YP_008082585.1	slr1280	69.61	181	55	0	15	195	34	214	2e-94	281	[C] COG0377 NADH:ubiquinone oxidoreductase 20 kD subunit and related Fe-S oxidoreductases
YP_008082586.1	slr1279	61.67	120	46	0	1	120	1	120	6e-48	154	[C] COG0838 NADH:ubiquinone oxidoreductase subunit 3 (chain A)
YP_008082587.1	slr1330	45.8	131	68	1	1	128	30	160	6e-36	125	[C] COG0355 F0F1-type ATP synthase, epsilon subunit (mitochondrial delta subunit)
YP_008082588.1	all5039	79.79	480	97	0	12	491	2	481	0	783	[C] COG0055 F0F1-type ATP synthase, beta subunit
YP_008082589.1	alr1524	83.47	472	78	0	4	475	5	476	0	830	[G] COG1850 Ribulose 1,5-bisphosphate carboxylase, large subunit
YP_008082590.1	sll0336	54.61	271	116	3	223	488	32	300	3e-101	311	[I] COG0777 Acetyl-CoA carboxylase beta subunit
YP_008082602.1	asl4452	60	65	25	1	1	65	1	64	9e-20	78.2	[J] COG0267 Ribosomal protein L33
YP_008082603.1	asl4451	55.22	67	30	0	15	81	4	70	1e-20	82.4	[J] COG0238 Ribosomal protein S18
YP_008082604.1	BH3138	38.14	118	71	1	1	118	1	116	1e-21	87	[J] COG0292 Ribosomal protein L20
YP_008082605.1	all4340	81.3	123	23	0	1	123	1	123	1e-69	210	[J] COG0048 Ribosomal protein S12
YP_008082606.1	all4357	53.37	193	88	2	1	192	1	192	1e-73	225	[OU] COG0740 Protease subunit of ATP-dependent Clp proteases
YP_008082611.1	alr3421	84.19	215	34	0	1	215	1	215	5e-136	385	[C] COG1290 Cytochrome b subunit of the bc complex
YP_008082612.1	all4191	35.58	326	188	6	13	333	4	312	5e-65	213	[K] COG0202 DNA-directed RNA polymerase, alpha subunit/40 kD subunit
YP_008082613.1	sll1817	54.84	124	56	0	15	138	7	130	9e-46	149	[J] COG0100 Ribosomal protein S11
YP_008082614.1	Rv3461c	67.57	37	12	0	1	37	1	37	2e-12	57.4	[J] COG0257 Ribosomal protein L36
YP_008082615.1	asl4195	60.81	74	28	1	1	73	1	74	4e-25	92.8	[J] COG0361 Translation initiation factor 1 (IF-1)
YP_008082616.1	all4202	47.73	132	65	2	4	134	5	133	7e-39	132	[J] COG0096 Ribosomal protein S8
YP_008082617.1	all4205	70.49	122	36	0	1	122	1	122	9e-60	184	[J] COG0093 Ribosomal protein L14
YP_008082618.1	all4208	74.63	134	33	1	1	134	1	133	3e-68	207	[J] COG0197 Ribosomal protein L16/L10E
YP_008082619.1	all4209	44.39	214	115	2	1	214	1	210	1e-53	177	[J] COG0092 Ribosomal protein S3
YP_008082620.1	sll1803	47.66	107	56	0	7	113	8	114	2e-32	115	[J] COG0091 Ribosomal protein L22
YP_008082621.1	asl4211	61.96	92	35	0	1	92	1	92	2e-40	133	[J] COG0185 Ribosomal protein S19
YP_008082622.1	sll1802	56.47	278	116	3	1	275	1	276	1e-105	313	[J] COG0090 Ribosomal protein L2
YP_008082623.1	sll1801	36.9	84	53	0	2	85	12	95	6e-14	64.7	[J] COG0089 Ribosomal protein L23
YP_008082626.1	all4883	50.21	484	238	2	28	509	11	493	8e-161	472	[C] COG1007 NADH:ubiquinone oxidoreductase subunit 2 (chain N)
YP_008082627.1	all4339	56.13	155	68	0	1	155	1	155	2e-61	191	[J] COG0049 Ribosomal protein S7
YP_008082629.1	slr0844	44.41	752	345	10	1	751	1	680	0	572	[CP] COG1009 NADH:ubiquinone oxidoreductase subunit 5 (chain L)/Multisubunit Na+/H+ antiporter, MnhA subunit
YP_008082630.1	ssr1736	51.16	43	21	0	1	43	1	43	5e-07	44.3	[J] COG0333 Ribosomal protein L32
YP_008082631.1	sll1513	40.65	337	175	7	1	316	1	333	2e-72	232	[O] COG0755 ABC-type transport system involved in cytochrome c biogenesis, permease component
YP_008082632.1	alr3957	55.03	487	217	2	9	494	2	487	0	552	[C] COG1008 NADH:ubiquinone oxidoreductase subunit 4 (chain M)
YP_008082633.1	asr3463	88.89	81	9	0	1	81	1	81	7e-50	156	[C] COG1145 Ferredoxin
YP_008082634.1	sll0522	62.77	94	35	0	7	100	9	102	2e-23	90.1	[C] COG0713 NADH:ubiquinone oxidoreductase subunit 11 or 4L (chain K)
YP_008082635.1	sll0521	39.2	176	99	2	1	176	1	168	3e-29	110	[C] COG0839 NADH:ubiquinone oxidoreductase subunit 6 (chain J)
YP_008082636.1	sll0520	66.25	160	54	0	4	163	5	164	3e-80	241	[C] COG1143 Formate hydrogenlyase subunit 6/NADH:ubiquinone oxidoreductase 23 kD subunit (chain I)
YP_008082637.1	sll0519	58.93	336	135	1	28	360	29	364	3e-145	421	[C] COG1005 NADH:ubiquinone oxidoreductase subunit 1 (chain H)
YP_008082638.1	alr3355	70.83	384	111	1	11	393	11	394	0	604	[C] COG0649 NADH:ubiquinone oxidoreductase 49 kD subunit 7
YP_008082639.1	CAC1807	48.19	83	41	1	3	85	6	86	5e-17	72.8	[J] COG0184 Ribosomal protein S15P/S13E
YP_008082640.1	slr0844	44.41	752	345	10	1	751	1	680	0	572	[CP] COG1009 NADH:ubiquinone oxidoreductase subunit 5 (chain L)/Multisubunit Na+/H+ antiporter, MnhA subunit
YP_008082642.1	all4339	56.13	155	68	0	1	155	1	155	2e-61	191	[J] COG0049 Ribosomal protein S7
YP_008082643.1	all4883	50.21	484	238	2	28	509	11	493	8e-161	472	[C] COG1007 NADH:ubiquinone oxidoreductase subunit 2 (chain N)
YP_008082646.1	sll1801	36.9	84	53	0	2	85	12	95	6e-14	64.7	[J] COG0089 Ribosomal protein L23
rpl20_93785_94171_1	alr3428	60.19	103	37	2	1	102	1	100	7e-23	90.1	[J] COG0292 Ribosomal protein L20
ndhJ_74304_74780_1	all3840	54.49	156	71	0	3	158	20	175	2e-62	194	[C] COG0852 NADH:ubiquinone oxidoreductase 27 kD subunit
psaC_141394_141639_1	asr3463	88.89	81	9	0	1	81	1	81	7e-50	156	[C] COG1145 Ferredoxin
rps11_73704_73871_1	sll1817	47.83	46	24	0	10	55	2	47	1e-11	57.4	[J] COG0100 Ribosomal protein S11
atpH_39319_39564_1	asl0009	94.92	59	3	0	22	80	22	80	4e-32	110	[C] COG0636 F0F1-type ATP synthase, subunit c/Archaeal/vacuolar-type H+-ATPase, subunit K
ndhF_134838_137039_1	slr0844	46.12	735	337	10	1	733	1	678	0	592	[CP] COG1009 NADH:ubiquinone oxidoreductase subunit 5 (chain L)/Multisubunit Na+/H+ antiporter, MnhA subunit
ndhH_146017_147198_1	alr3355	70.69	389	113	1	6	393	6	394	0	605	[C] COG0649 NADH:ubiquinone oxidoreductase 49 kD subunit 7
ndhB_13161_15372_1	all4883	47.67	514	236	3	28	539	11	493	1e-154	458	[C] COG1007 NADH:ubiquinone oxidoreductase subunit 2 (chain N)
rps12_122995_123303_1	sll1096	90.91	77	7	0	23	99	39	115	2e-45	147	[J] COG0048 Ribosomal protein S12
rpoA_103007_104026_1	all4191	36.34	333	180	5	13	339	4	310	1e-66	217	[K] COG0202 DNA-directed RNA polymerase, alpha subunit/40 kD subunit
rps7_12419_12886_1	all4339	55.48	155	69	0	1	155	1	155	2e-60	189	[J] COG0049 Ribosomal protein S7
rpl16_106275_106673_1	all4208	72.52	131	36	0	1	131	3	133	6e-67	204	[J] COG0197 Ribosomal protein L16/L10E
atpA_36042_37565_1	sll1326	72.06	501	140	0	1	501	1	501	0	756	[C] COG0056 F0F1-type ATP synthase, alpha subunit
atpE_77909_78310_1	slr1330	45.04	131	69	1	1	128	30	160	3e-35	124	[C] COG0355 F0F1-type ATP synthase, epsilon subunit (mitochondrial delta subunit)
atpF_37673_38945_1	sll1324	23.44	192	125	1	8	199	8	177	5e-13	66.2	[C] COG0711 F0F1-type ATP synthase, subunit b
ndhB_119440_121648_1	all4883	47.57	515	236	3	28	540	11	493	2e-154	457	[C] COG1007 NADH:ubiquinone oxidoreductase subunit 2 (chain N)
ndhA_143869_146015_1	sll0519	57.42	364	147	3	5	361	2	364	1e-149	432	[C] COG1005 NADH:ubiquinone oxidoreductase subunit 1 (chain H)
rpoB_49647_52859_1	alr1594	47.52	1069	523	11	12	1053	27	1084	0	991	[K] COG0085 DNA-directed RNA polymerase, beta subunit/140 kD subunit
rpl14_105769_106137_1	all4205	71.31	122	35	0	1	122	1	122	6e-61	187	[J] COG0093 Ribosomal protein L14
clpP_95175_97129_1	all4357	53.3	197	90	2	1	197	1	195	3e-73	224	[OU] COG0740 Protease subunit of ATP-dependent Clp proteases
rbcL_80572_82023_1	alr1524	82.63	472	82	0	11	482	5	476	0	816	[G] COG1850 Ribulose 1,5-bisphosphate carboxylase, large subunit
rps19_108944_109222_1	asl4211	64.44	90	32	0	3	92	3	92	1e-41	136	[J] COG0185 Ribosomal protein S19
ycf5_138616_139587_1	all0936	39.38	353	176	4	1	318	1	350	6e-77	244	[O] COG0755 ABC-type transport system involved in cytochrome c biogenesis, permease component
rpoC1_46797_49641_1	alr1595	46.18	667	302	10	17	681	12	623	0	569	[K] COG0086 DNA-directed RNA polymerase, beta' subunit/160 kD subunit
petB_100740_101420_1	alr3421	82.33	215	38	0	12	226	1	215	1e-132	377	[C] COG1290 Cytochrome b subunit of the bc complex
rpl2_109281_110769_1	sll1802	53.79	290	117	3	1	287	1	276	2e-103	308	[J] COG0090 Ribosomal protein L2
infA_104826_105059_1	asl4195	59.46	74	29	1	1	73	1	74	2e-24	91.3	[J] COG0361 Translation initiation factor 1 (IF-1)
atpI_40593_41336_1	all0010	70.51	234	66	2	13	243	6	239	7e-102	301	[C] COG0356 F0F1-type ATP synthase, subunit a
rps7_121923_122390_1	all4339	55.48	155	69	0	1	155	1	155	2e-60	189	[J] COG0049 Ribosomal protein S7
rpl23_23740_24021_1	sll1801	34.52	84	55	0	2	85	12	95	4e-13	62.8	[J] COG0089 Ribosomal protein L23
ndhC_75618_75980_1	slr1279	65.83	120	41	0	1	120	1	120	2e-51	163	[C] COG0838 NADH:ubiquinone oxidoreductase subunit 3 (chain A)
rps8_105177_105590_1	all4202	48.51	134	64	1	4	137	5	133	2e-41	139	[J] COG0096 Ribosomal protein S8
ndhI_143250_143756_1	sll0520	69.13	149	46	0	4	152	5	153	7e-80	240	[C] COG1143 Formate hydrogenlyase subunit 6/NADH:ubiquinone oxidoreductase 23 kD subunit (chain I)
rps16_30714_30938_1	ssr0482	50	64	32	0	6	69	17	80	1e-16	70.9	[J] COG0228 Ribosomal protein S16
rps12_94914_95042_1	all4340	71.05	38	11	0	1	38	1	38	2e-11	57	[J] COG0048 Ribosomal protein S12
rpl23_110788_111069_1	sll1801	34.52	84	55	0	2	85	12	95	4e-13	62.8	[J] COG0089 Ribosomal protein L23
rps3_107767_108429_1	all4209	44.86	214	114	2	1	214	1	210	9e-54	177	[J] COG0092 Ribosomal protein S3
rpoC2_42485_46639_1	alr1596	34.32	874	490	22	11	856	1	818	1e-124	424	[K] COG0086 DNA-directed RNA polymerase, beta' subunit/160 kD subunit
petD_102309_102872_1	alr3422	81.41	156	29	0	19	174	5	160	4e-90	266	[C] COG1290 Cytochrome b subunit of the bc complex
rps12_11506_11814_1	sll1096	90.91	77	7	0	23	99	39	115	2e-45	147	[J] COG0048 Ribosomal protein S12
rps15_147299_147571_1	Cj0884	46.84	79	40	1	10	86	11	89	5e-16	70.1	[J] COG0184 Ribosomal protein S15P/S13E
ndhG_142414_142944_1	sll0521	43.98	166	82	3	11	176	14	168	2e-30	114	[C] COG0839 NADH:ubiquinone oxidoreductase subunit 6 (chain J)
rpl36_104617_104730_1	asl4194	78.38	37	8	0	1	37	1	37	3e-14	62.4	[J] COG0257 Ribosomal protein L36
rps14_61885_62187_1	slr0628	50	100	50	0	1	100	1	100	8e-29	103	[J] COG0199 Ribosomal protein S14
rpl22_108414_108887_1	sll1803	51.89	106	51	0	11	116	9	114	1e-36	127	[J] COG0091 Ribosomal protein L22
rps11_104098_104514_1	sll1817	58.06	124	52	0	15	138	7	130	4e-48	155	[J] COG0100 Ribosomal protein S11
ndhE_141892_142197_1	sll0522	60	100	40	0	1	100	3	102	4e-24	92	[C] COG0713 NADH:ubiquinone oxidoreductase subunit 11 or 4L (chain K)
ycf3_67542_69472_1	all3193	59.7	134	50	2	1	134	1	130	3e-49	161	[R] COG0457 FOG: TPR repeat
rps2_41553_42260_1	all4792	52.49	221	105	0	8	228	4	224	7e-88	266	[J] COG0052 Ribosomal protein S2
rpl2_24040_25529_1	all4212	55.56	252	96	3	1	249	1	239	1e-89	273	[J] COG0090 Ribosomal protein L2
ndhD_139781_141280_1	alr3957	56.2	484	210	2	2	484	5	487	0	550	[C] COG1008 NADH:ubiquinone oxidoreductase subunit 4 (chain M)
rps4_70740_71345_1	slr0469	56.65	203	85	2	1	201	1	202	9e-76	231	[J] COG0522 Ribosomal protein S4 and related proteins
rps18_93265_93567_1	asl4451	55.22	67	30	0	15	81	4	70	1e-20	82.4	[J] COG0238 Ribosomal protein S18
rpl33_92891_93091_1	asl4452	58.46	65	26	1	1	65	1	64	9e-19	75.9	[J] COG0267 Ribosomal protein L33
atpB_78307_79803_1	all5039	81.25	480	90	0	12	491	2	481	0	795	[C] COG0055 F0F1-type ATP synthase, beta subunit

## Sheet: Table S8
Table S8. SSRs detected in 12 species in Lamiales.
ID	SSR nr.	SSR type	SSR	size	start	end	FORWARD PRIMER1 (5'-3')	Tm (°C)	size	REVERSE PRIMER1 (5'-3')	Tm (°C)	size	PRODUCT1 size (bp)	start (bp)	end (bp)	FORWARD PRIMER2 (5'-3')	Tm (°C)	size	REVERSE PRIMER2 (5'-3')	Tm (°C)	size	PRODUCT2 size (bp)	start (bp)	end (bp)	FORWARD PRIMER3 (5'-3')	Tm (°C)	size	REVERSE PRIMER3 (5'-3')	Tm (°C)	size	PRODUCT3 size (bp)	start (bp)	end (bp)
NC_026291.1	1	p1	(A)10	10	3922	3931	GGCCTGCTTCGATTTGTCTA	59.995	20	TTTTATTTGCGAGGAGCTGG	59.991	20	230	83440	83669	GAGACAGAATAAAGCGCCCA	59.995	20	CTTTTGTGCGGGATGTAACC	60.01	20	245	80784	81028	TGGAGACAGAATAAAGCGCC	59.995	20	CTTTTGTGCGGGATGTAACC	60.01	20	247	80782	81028
NC_026291.1	2	p1	(A)11	11	4472	4482	GGCCTGCTTCGATTTGTCTA	59.995	20	TTTTATTTGCGAGGAGCTGG	59.991	20	230	83440	83669	GAGACAGAATAAAGCGCCCA	59.995	20	CTTTTGTGCGGGATGTAACC	60.01	20	245	80784	81028	TGGAGACAGAATAAAGCGCC	59.995	20	CTTTTGTGCGGGATGTAACC	60.01	20	247	80782	81028
NC_026291.1	3	p1	(A)10	10	5660	5669	GGCCTGCTTCGATTTGTCTA	59.995	20	TTTTATTTGCGAGGAGCTGG	59.991	20	230	83440	83669	GAGACAGAATAAAGCGCCCA	59.995	20	CTTTTGTGCGGGATGTAACC	60.01	20	245	80784	81028	TGGAGACAGAATAAAGCGCC	59.995	20	CTTTTGTGCGGGATGTAACC	60.01	20	247	80782	81028
NC_026291.1	4	c	(A)15taaaagattttcaaaatttg(A)12	47	8882	8928	GGCCTGCTTCGATTTGTCTA	59.995	20	TTTTATTTGCGAGGAGCTGG	59.991	20	230	83440	83669	GAGACAGAATAAAGCGCCCA	59.995	20	CTTTTGTGCGGGATGTAACC	60.01	20	245	80784	81028	TGGAGACAGAATAAAGCGCC	59.995	20	CTTTTGTGCGGGATGTAACC	60.01	20	247	80782	81028
NC_026291.1	5	p1	(A)10	10	9194	9203	GGCCTGCTTCGATTTGTCTA	59.995	20	TTTTATTTGCGAGGAGCTGG	59.991	20	230	83440	83669	GAGACAGAATAAAGCGCCCA	59.995	20	CTTTTGTGCGGGATGTAACC	60.01	20	245	80784	81028	TGGAGACAGAATAAAGCGCC	59.995	20	CTTTTGTGCGGGATGTAACC	60.01	20	247	80782	81028
NC_026291.1	6	c	(A)10cgaatctaatgcaaaaacaacatacttagaggactcttctgacaaaatcaaaaatatgtaattgtcagcaaagttgtttc(T)10	100	13129	13228	GGCCTGCTTCGATTTGTCTA	59.995	20	TTTTATTTGCGAGGAGCTGG	59.991	20	230	83440	83669	GAGACAGAATAAAGCGCCCA	59.995	20	CTTTTGTGCGGGATGTAACC	60.01	20	245	80784	81028	TGGAGACAGAATAAAGCGCC	59.995	20	CTTTTGTGCGGGATGTAACC	60.01	20	247	80782	81028
NC_026291.1	7	p1	(T)12	12	13891	13902	GGCCTGCTTCGATTTGTCTA	59.995	20	TTTTATTTGCGAGGAGCTGG	59.991	20	230	83440	83669	GAGACAGAATAAAGCGCCCA	59.995	20	CTTTTGTGCGGGATGTAACC	60.01	20	245	80784	81028	TGGAGACAGAATAAAGCGCC	59.995	20	CTTTTGTGCGGGATGTAACC	60.01	20	247	80782	81028
NC_026291.1	8	p1	(A)12	12	17162	17173	GGCCTGCTTCGATTTGTCTA	59.995	20	TTTTATTTGCGAGGAGCTGG	59.991	20	230	83440	83669	GAGACAGAATAAAGCGCCCA	59.995	20	CTTTTGTGCGGGATGTAACC	60.01	20	245	80784	81028	TGGAGACAGAATAAAGCGCC	59.995	20	CTTTTGTGCGGGATGTAACC	60.01	20	247	80782	81028
NC_026291.1	9	p1	(T)11	11	19389	19399	GGCCTGCTTCGATTTGTCTA	59.995	20	TTTTATTTGCGAGGAGCTGG	59.991	20	230	83440	83669	GAGACAGAATAAAGCGCCCA	59.995	20	CTTTTGTGCGGGATGTAACC	60.01	20	245	80784	81028	TGGAGACAGAATAAAGCGCC	59.995	20	CTTTTGTGCGGGATGTAACC	60.01	20	247	80782	81028
NC_026291.1	10	p1	(T)10	10	27176	27185	GGCCTGCTTCGATTTGTCTA	59.995	20	TTTTATTTGCGAGGAGCTGG	59.991	20	230	83440	83669	GAGACAGAATAAAGCGCCCA	59.995	20	CTTTTGTGCGGGATGTAACC	60.01	20	245	80784	81028	TGGAGACAGAATAAAGCGCC	59.995	20	CTTTTGTGCGGGATGTAACC	60.01	20	247	80782	81028
NC_026291.1	11	p1	(T)10	10	36622	36631	GGCCTGCTTCGATTTGTCTA	59.995	20	TTTTATTTGCGAGGAGCTGG	59.991	20	230	83440	83669	GAGACAGAATAAAGCGCCCA	59.995	20	CTTTTGTGCGGGATGTAACC	60.01	20	245	80784	81028	TGGAGACAGAATAAAGCGCC	59.995	20	CTTTTGTGCGGGATGTAACC	60.01	20	247	80782	81028
NC_026291.1	12	p1	(A)11	11	43530	43540	GGCCTGCTTCGATTTGTCTA	59.995	20	TTTTATTTGCGAGGAGCTGG	59.991	20	230	83440	83669	GAGACAGAATAAAGCGCCCA	59.995	20	CTTTTGTGCGGGATGTAACC	60.01	20	245	80784	81028	TGGAGACAGAATAAAGCGCC	59.995	20	CTTTTGTGCGGGATGTAACC	60.01	20	247	80782	81028
NC_026291.1	13	p2	(AT)7	14	43783	43796	GGCCTGCTTCGATTTGTCTA	59.995	20	TTTTATTTGCGAGGAGCTGG	59.991	20	230	83440	83669	GAGACAGAATAAAGCGCCCA	59.995	20	CTTTTGTGCGGGATGTAACC	60.01	20	245	80784	81028	TGGAGACAGAATAAAGCGCC	59.995	20	CTTTTGTGCGGGATGTAACC	60.01	20	247	80782	81028
NC_026291.1	14	c	(T)11actttg(T)11	28	44687	44714	GGCCTGCTTCGATTTGTCTA	59.995	20	TTTTATTTGCGAGGAGCTGG	59.991	20	230	83440	83669	GAGACAGAATAAAGCGCCCA	59.995	20	CTTTTGTGCGGGATGTAACC	60.01	20	245	80784	81028	TGGAGACAGAATAAAGCGCC	59.995	20	CTTTTGTGCGGGATGTAACC	60.01	20	247	80782	81028
NC_026291.1	15	c	(A)10t(A)10	21	45670	45690	GGCCTGCTTCGATTTGTCTA	59.995	20	TTTTATTTGCGAGGAGCTGG	59.991	20	230	83440	83669	GAGACAGAATAAAGCGCCCA	59.995	20	CTTTTGTGCGGGATGTAACC	60.01	20	245	80784	81028	TGGAGACAGAATAAAGCGCC	59.995	20	CTTTTGTGCGGGATGTAACC	60.01	20	247	80782	81028
NC_026291.1	16	p1	(T)12	12	47693	47704	GGCCTGCTTCGATTTGTCTA	59.995	20	TTTTATTTGCGAGGAGCTGG	59.991	20	230	83440	83669	GAGACAGAATAAAGCGCCCA	59.995	20	CTTTTGTGCGGGATGTAACC	60.01	20	245	80784	81028	TGGAGACAGAATAAAGCGCC	59.995	20	CTTTTGTGCGGGATGTAACC	60.01	20	247	80782	81028
NC_026291.1	17	p1	(A)15	15	48523	48537	GGCCTGCTTCGATTTGTCTA	59.995	20	TTTTATTTGCGAGGAGCTGG	59.991	20	230	83440	83669	GAGACAGAATAAAGCGCCCA	59.995	20	CTTTTGTGCGGGATGTAACC	60.01	20	245	80784	81028	TGGAGACAGAATAAAGCGCC	59.995	20	CTTTTGTGCGGGATGTAACC	60.01	20	247	80782	81028
NC_026291.1	18	p1	(T)12	12	49989	50000	GGCCTGCTTCGATTTGTCTA	59.995	20	TTTTATTTGCGAGGAGCTGG	59.991	20	230	83440	83669	GAGACAGAATAAAGCGCCCA	59.995	20	CTTTTGTGCGGGATGTAACC	60.01	20	245	80784	81028	TGGAGACAGAATAAAGCGCC	59.995	20	CTTTTGTGCGGGATGTAACC	60.01	20	247	80782	81028
NC_026291.1	19	p1	(T)10	10	53308	53317	GGCCTGCTTCGATTTGTCTA	59.995	20	TTTTATTTGCGAGGAGCTGG	59.991	20	230	83440	83669	GAGACAGAATAAAGCGCCCA	59.995	20	CTTTTGTGCGGGATGTAACC	60.01	20	245	80784	81028	TGGAGACAGAATAAAGCGCC	59.995	20	CTTTTGTGCGGGATGTAACC	60.01	20	247	80782	81028
NC_026291.1	20	p1	(T)10	10	56170	56179	GGCCTGCTTCGATTTGTCTA	59.995	20	TTTTATTTGCGAGGAGCTGG	59.991	20	230	83440	83669	GAGACAGAATAAAGCGCCCA	59.995	20	CTTTTGTGCGGGATGTAACC	60.01	20	245	80784	81028	TGGAGACAGAATAAAGCGCC	59.995	20	CTTTTGTGCGGGATGTAACC	60.01	20	247	80782	81028
NC_026291.1	21	p1	(A)10	10	63199	63208	GGCCTGCTTCGATTTGTCTA	59.995	20	TTTTATTTGCGAGGAGCTGG	59.991	20	230	83440	83669	GAGACAGAATAAAGCGCCCA	59.995	20	CTTTTGTGCGGGATGTAACC	60.01	20	245	80784	81028	TGGAGACAGAATAAAGCGCC	59.995	20	CTTTTGTGCGGGATGTAACC	60.01	20	247	80782	81028
NC_026291.1	22	p1	(A)11	11	65749	65759	GGCCTGCTTCGATTTGTCTA	59.995	20	TTTTATTTGCGAGGAGCTGG	59.991	20	230	83440	83669	GAGACAGAATAAAGCGCCCA	59.995	20	CTTTTGTGCGGGATGTAACC	60.01	20	245	80784	81028	TGGAGACAGAATAAAGCGCC	59.995	20	CTTTTGTGCGGGATGTAACC	60.01	20	247	80782	81028
NC_026291.1	23	p1	(A)10	10	70267	70276	GGCCTGCTTCGATTTGTCTA	59.995	20	TTTTATTTGCGAGGAGCTGG	59.991	20	230	83440	83669	GAGACAGAATAAAGCGCCCA	59.995	20	CTTTTGTGCGGGATGTAACC	60.01	20	245	80784	81028	TGGAGACAGAATAAAGCGCC	59.995	20	CTTTTGTGCGGGATGTAACC	60.01	20	247	80782	81028
NC_026291.1	24	p1	(T)10	10	71337	71346	GGCCTGCTTCGATTTGTCTA	59.995	20	TTTTATTTGCGAGGAGCTGG	59.991	20	230	83440	83669	GAGACAGAATAAAGCGCCCA	59.995	20	CTTTTGTGCGGGATGTAACC	60.01	20	245	80784	81028	TGGAGACAGAATAAAGCGCC	59.995	20	CTTTTGTGCGGGATGTAACC	60.01	20	247	80782	81028
NC_026291.1	25	p1	(T)10	10	72479	72488	GGCCTGCTTCGATTTGTCTA	59.995	20	TTTTATTTGCGAGGAGCTGG	59.991	20	230	83440	83669	GAGACAGAATAAAGCGCCCA	59.995	20	CTTTTGTGCGGGATGTAACC	60.01	20	245	80784	81028	TGGAGACAGAATAAAGCGCC	59.995	20	CTTTTGTGCGGGATGTAACC	60.01	20	247	80782	81028
NC_026291.1	26	p1	(A)10	10	77051	77060	GGCCTGCTTCGATTTGTCTA	59.995	20	TTTTATTTGCGAGGAGCTGG	59.991	20	230	83440	83669	GAGACAGAATAAAGCGCCCA	59.995	20	CTTTTGTGCGGGATGTAACC	60.01	20	245	80784	81028	TGGAGACAGAATAAAGCGCC	59.995	20	CTTTTGTGCGGGATGTAACC	60.01	20	247	80782	81028
NC_026291.1	27	p1	(G)10	10	77579	77588	GGCCTGCTTCGATTTGTCTA	59.995	20	TTTTATTTGCGAGGAGCTGG	59.991	20	230	83440	83669	GAGACAGAATAAAGCGCCCA	59.995	20	CTTTTGTGCGGGATGTAACC	60.01	20	245	80784	81028	TGGAGACAGAATAAAGCGCC	59.995	20	CTTTTGTGCGGGATGTAACC	60.01	20	247	80782	81028
NC_026291.1	28	p1	(T)10	10	80092	80101	GGCCTGCTTCGATTTGTCTA	59.995	20	TTTTATTTGCGAGGAGCTGG	59.991	20	230	83440	83669	GAGACAGAATAAAGCGCCCA	59.995	20	CTTTTGTGCGGGATGTAACC	60.01	20	245	80784	81028	TGGAGACAGAATAAAGCGCC	59.995	20	CTTTTGTGCGGGATGTAACC	60.01	20	247	80782	81028
NC_026291.1	29	p1	(T)12	12	82022	82033	GGCCTGCTTCGATTTGTCTA	59.995	20	TTTTATTTGCGAGGAGCTGG	59.991	20	230	83440	83669	GAGACAGAATAAAGCGCCCA	59.995	20	CTTTTGTGCGGGATGTAACC	60.01	20	245	80784	81028	TGGAGACAGAATAAAGCGCC	59.995	20	CTTTTGTGCGGGATGTAACC	60.01	20	247	80782	81028
NC_026291.1	30	p1	(T)23	23	82536	82558	GGCCTGCTTCGATTTGTCTA	59.995	20	TTTTATTTGCGAGGAGCTGG	59.991	20	230	83440	83669	GAGACAGAATAAAGCGCCCA	59.995	20	CTTTTGTGCGGGATGTAACC	60.01	20	245	80784	81028	TGGAGACAGAATAAAGCGCC	59.995	20	CTTTTGTGCGGGATGTAACC	60.01	20	247	80782	81028
NC_026291.1	31	p1	(A)10	10	83818	83827	GGCCTGCTTCGATTTGTCTA	59.995	20	TTTTATTTGCGAGGAGCTGG	59.991	20	230	83440	83669	GAGACAGAATAAAGCGCCCA	59.995	20	CTTTTGTGCGGGATGTAACC	60.01	20	245	80784	81028	TGGAGACAGAATAAAGCGCC	59.995	20	CTTTTGTGCGGGATGTAACC	60.01	20	247	80782	81028
NC_026291.1	32	p1	(T)11	11	115054	115064	GGCCTGCTTCGATTTGTCTA	59.995	20	TTTTATTTGCGAGGAGCTGG	59.991	20	230	83440	83669	GAGACAGAATAAAGCGCCCA	59.995	20	CTTTTGTGCGGGATGTAACC	60.01	20	245	80784	81028	TGGAGACAGAATAAAGCGCC	59.995	20	CTTTTGTGCGGGATGTAACC	60.01	20	247	80782	81028
NC_026291.1	33	p1	(T)14	14	115526	115539	GGCCTGCTTCGATTTGTCTA	59.995	20	TTTTATTTGCGAGGAGCTGG	59.991	20	230	83440	83669	GAGACAGAATAAAGCGCCCA	59.995	20	CTTTTGTGCGGGATGTAACC	60.01	20	245	80784	81028	TGGAGACAGAATAAAGCGCC	59.995	20	CTTTTGTGCGGGATGTAACC	60.01	20	247	80782	81028
NC_026291.1	34	p1	(A)11	11	116770	116780	GGCCTGCTTCGATTTGTCTA	59.995	20	TTTTATTTGCGAGGAGCTGG	59.991	20	230	83440	83669	GAGACAGAATAAAGCGCCCA	59.995	20	CTTTTGTGCGGGATGTAACC	60.01	20	245	80784	81028	TGGAGACAGAATAAAGCGCC	59.995	20	CTTTTGTGCGGGATGTAACC	60.01	20	247	80782	81028
NC_026291.1	35	p1	(A)14	14	118365	118378	GGCCTGCTTCGATTTGTCTA	59.995	20	TTTTATTTGCGAGGAGCTGG	59.991	20	230	83440	83669	GAGACAGAATAAAGCGCCCA	59.995	20	CTTTTGTGCGGGATGTAACC	60.01	20	245	80784	81028	TGGAGACAGAATAAAGCGCC	59.995	20	CTTTTGTGCGGGATGTAACC	60.01	20	247	80782	81028
NC_026291.1	36	p1	(T)11	11	119376	119386	GGCCTGCTTCGATTTGTCTA	59.995	20	TTTTATTTGCGAGGAGCTGG	59.991	20	230	83440	83669	GAGACAGAATAAAGCGCCCA	59.995	20	CTTTTGTGCGGGATGTAACC	60.01	20	245	80784	81028	TGGAGACAGAATAAAGCGCC	59.995	20	CTTTTGTGCGGGATGTAACC	60.01	20	247	80782	81028
NC_026291.1	37	p1	(A)10	10	121758	121767	GGCCTGCTTCGATTTGTCTA	59.995	20	TTTTATTTGCGAGGAGCTGG	59.991	20	230	83440	83669	GAGACAGAATAAAGCGCCCA	59.995	20	CTTTTGTGCGGGATGTAACC	60.01	20	245	80784	81028	TGGAGACAGAATAAAGCGCC	59.995	20	CTTTTGTGCGGGATGTAACC	60.01	20	247	80782	81028
NC_026291.1	38	p1	(T)10	10	127650	127659	GGCCTGCTTCGATTTGTCTA	59.995	20	TTTTATTTGCGAGGAGCTGG	59.991	20	230	83440	83669	GAGACAGAATAAAGCGCCCA	59.995	20	CTTTTGTGCGGGATGTAACC	60.01	20	245	80784	81028	TGGAGACAGAATAAAGCGCC	59.995	20	CTTTTGTGCGGGATGTAACC	60.01	20	247	80782	81028
NC_026291.1	39	p1	(T)12	12	127762	127773	GGCCTGCTTCGATTTGTCTA	59.995	20	TTTTATTTGCGAGGAGCTGG	59.991	20	230	83440	83669	GAGACAGAATAAAGCGCCCA	59.995	20	CTTTTGTGCGGGATGTAACC	60.01	20	245	80784	81028	TGGAGACAGAATAAAGCGCC	59.995	20	CTTTTGTGCGGGATGTAACC	60.01	20	247	80782	81028
NC_028533.1	1	p1	(T)11	11	2214	2224	TTCCTTCCAGAGCTTGTTGG	60	20	TATTGGCGGAGAAGAAGCAC	59.995	20	221	120434	120654	GCGAGTTTTGGTATGTTGGG	60.01	20	TTCAAAGGAAAGAAGGCGTG	60.003	20	227	58876	59102	TAAGTTCATAGCCTTCGCGG	60.013	20	ATCAAGAGCGCGAAAAATTG	59.998	20	208	53269	53476
NC_028533.1	2	p2	(TA)6	12	8665	8676	TTCCTTCCAGAGCTTGTTGG	60	20	TATTGGCGGAGAAGAAGCAC	59.995	20	221	120434	120654	GCGAGTTTTGGTATGTTGGG	60.01	20	TTCAAAGGAAAGAAGGCGTG	60.003	20	227	58876	59102	TAAGTTCATAGCCTTCGCGG	60.013	20	ATCAAGAGCGCGAAAAATTG	59.998	20	208	53269	53476
NC_028533.1	3	p1	(T)13	13	13162	13174	TTCCTTCCAGAGCTTGTTGG	60	20	TATTGGCGGAGAAGAAGCAC	59.995	20	221	120434	120654	GCGAGTTTTGGTATGTTGGG	60.01	20	TTCAAAGGAAAGAAGGCGTG	60.003	20	227	58876	59102	TAAGTTCATAGCCTTCGCGG	60.013	20	ATCAAGAGCGCGAAAAATTG	59.998	20	208	53269	53476
NC_028533.1	4	p1	(T)11	11	18757	18767	TTCCTTCCAGAGCTTGTTGG	60	20	TATTGGCGGAGAAGAAGCAC	59.995	20	221	120434	120654	GCGAGTTTTGGTATGTTGGG	60.01	20	TTCAAAGGAAAGAAGGCGTG	60.003	20	227	58876	59102	TAAGTTCATAGCCTTCGCGG	60.013	20	ATCAAGAGCGCGAAAAATTG	59.998	20	208	53269	53476
NC_028533.1	5	p1	(C)10	10	22696	22705	TTCCTTCCAGAGCTTGTTGG	60	20	TATTGGCGGAGAAGAAGCAC	59.995	20	221	120434	120654	GCGAGTTTTGGTATGTTGGG	60.01	20	TTCAAAGGAAAGAAGGCGTG	60.003	20	227	58876	59102	TAAGTTCATAGCCTTCGCGG	60.013	20	ATCAAGAGCGCGAAAAATTG	59.998	20	208	53269	53476
NC_028533.1	6	c	(A)10taaaatgattaaaataataccattattatgatattacatattcgaatttg(A)10	70	27438	27507	TTCCTTCCAGAGCTTGTTGG	60	20	TATTGGCGGAGAAGAAGCAC	59.995	20	221	120434	120654	GCGAGTTTTGGTATGTTGGG	60.01	20	TTCAAAGGAAAGAAGGCGTG	60.003	20	227	58876	59102	TAAGTTCATAGCCTTCGCGG	60.013	20	ATCAAGAGCGCGAAAAATTG	59.998	20	208	53269	53476
NC_028533.1	7	p1	(T)10	10	35710	35719	TTCCTTCCAGAGCTTGTTGG	60	20	TATTGGCGGAGAAGAAGCAC	59.995	20	221	120434	120654	GCGAGTTTTGGTATGTTGGG	60.01	20	TTCAAAGGAAAGAAGGCGTG	60.003	20	227	58876	59102	TAAGTTCATAGCCTTCGCGG	60.013	20	ATCAAGAGCGCGAAAAATTG	59.998	20	208	53269	53476
NC_028533.1	8	p1	(A)14	14	42513	42526	TTCCTTCCAGAGCTTGTTGG	60	20	TATTGGCGGAGAAGAAGCAC	59.995	20	221	120434	120654	GCGAGTTTTGGTATGTTGGG	60.01	20	TTCAAAGGAAAGAAGGCGTG	60.003	20	227	58876	59102	TAAGTTCATAGCCTTCGCGG	60.013	20	ATCAAGAGCGCGAAAAATTG	59.998	20	208	53269	53476
NC_028533.1	9	p2	(AT)6	12	42694	42705	TTCCTTCCAGAGCTTGTTGG	60	20	TATTGGCGGAGAAGAAGCAC	59.995	20	221	120434	120654	GCGAGTTTTGGTATGTTGGG	60.01	20	TTCAAAGGAAAGAAGGCGTG	60.003	20	227	58876	59102	TAAGTTCATAGCCTTCGCGG	60.013	20	ATCAAGAGCGCGAAAAATTG	59.998	20	208	53269	53476
NC_028533.1	10	p1	(A)10	10	44526	44535	TTCCTTCCAGAGCTTGTTGG	60	20	TATTGGCGGAGAAGAAGCAC	59.995	20	221	120434	120654	GCGAGTTTTGGTATGTTGGG	60.01	20	TTCAAAGGAAAGAAGGCGTG	60.003	20	227	58876	59102	TAAGTTCATAGCCTTCGCGG	60.013	20	ATCAAGAGCGCGAAAAATTG	59.998	20	208	53269	53476
NC_028533.1	11	p1	(A)10	10	44780	44789	TTCCTTCCAGAGCTTGTTGG	60	20	TATTGGCGGAGAAGAAGCAC	59.995	20	221	120434	120654	GCGAGTTTTGGTATGTTGGG	60.01	20	TTCAAAGGAAAGAAGGCGTG	60.003	20	227	58876	59102	TAAGTTCATAGCCTTCGCGG	60.013	20	ATCAAGAGCGCGAAAAATTG	59.998	20	208	53269	53476
NC_028533.1	12	p1	(T)15	15	46557	46571	TTCCTTCCAGAGCTTGTTGG	60	20	TATTGGCGGAGAAGAAGCAC	59.995	20	221	120434	120654	GCGAGTTTTGGTATGTTGGG	60.01	20	TTCAAAGGAAAGAAGGCGTG	60.003	20	227	58876	59102	TAAGTTCATAGCCTTCGCGG	60.013	20	ATCAAGAGCGCGAAAAATTG	59.998	20	208	53269	53476
NC_028533.1	13	p1	(A)11	11	47327	47337	TTCCTTCCAGAGCTTGTTGG	60	20	TATTGGCGGAGAAGAAGCAC	59.995	20	221	120434	120654	GCGAGTTTTGGTATGTTGGG	60.01	20	TTCAAAGGAAAGAAGGCGTG	60.003	20	227	58876	59102	TAAGTTCATAGCCTTCGCGG	60.013	20	ATCAAGAGCGCGAAAAATTG	59.998	20	208	53269	53476
NC_028533.1	14	p1	(A)10	10	61432	61441	TTCCTTCCAGAGCTTGTTGG	60	20	TATTGGCGGAGAAGAAGCAC	59.995	20	221	120434	120654	GCGAGTTTTGGTATGTTGGG	60.01	20	TTCAAAGGAAAGAAGGCGTG	60.003	20	227	58876	59102	TAAGTTCATAGCCTTCGCGG	60.013	20	ATCAAGAGCGCGAAAAATTG	59.998	20	208	53269	53476
NC_028533.1	15	p1	(T)13	13	69192	69204	TTCCTTCCAGAGCTTGTTGG	60	20	TATTGGCGGAGAAGAAGCAC	59.995	20	221	120434	120654	GCGAGTTTTGGTATGTTGGG	60.01	20	TTCAAAGGAAAGAAGGCGTG	60.003	20	227	58876	59102	TAAGTTCATAGCCTTCGCGG	60.013	20	ATCAAGAGCGCGAAAAATTG	59.998	20	208	53269	53476
NC_028533.1	16	p1	(T)10	10	69561	69570	TTCCTTCCAGAGCTTGTTGG	60	20	TATTGGCGGAGAAGAAGCAC	59.995	20	221	120434	120654	GCGAGTTTTGGTATGTTGGG	60.01	20	TTCAAAGGAAAGAAGGCGTG	60.003	20	227	58876	59102	TAAGTTCATAGCCTTCGCGG	60.013	20	ATCAAGAGCGCGAAAAATTG	59.998	20	208	53269	53476
NC_028533.1	17	p1	(A)10	10	71273	71282	TTCCTTCCAGAGCTTGTTGG	60	20	TATTGGCGGAGAAGAAGCAC	59.995	20	221	120434	120654	GCGAGTTTTGGTATGTTGGG	60.01	20	TTCAAAGGAAAGAAGGCGTG	60.003	20	227	58876	59102	TAAGTTCATAGCCTTCGCGG	60.013	20	ATCAAGAGCGCGAAAAATTG	59.998	20	208	53269	53476
NC_028533.1	18	p1	(T)10	10	75174	75183	TTCCTTCCAGAGCTTGTTGG	60	20	TATTGGCGGAGAAGAAGCAC	59.995	20	221	120434	120654	GCGAGTTTTGGTATGTTGGG	60.01	20	TTCAAAGGAAAGAAGGCGTG	60.003	20	227	58876	59102	TAAGTTCATAGCCTTCGCGG	60.013	20	ATCAAGAGCGCGAAAAATTG	59.998	20	208	53269	53476
NC_028533.1	19	p1	(T)10	10	75583	75592	TTCCTTCCAGAGCTTGTTGG	60	20	TATTGGCGGAGAAGAAGCAC	59.995	20	221	120434	120654	GCGAGTTTTGGTATGTTGGG	60.01	20	TTCAAAGGAAAGAAGGCGTG	60.003	20	227	58876	59102	TAAGTTCATAGCCTTCGCGG	60.013	20	ATCAAGAGCGCGAAAAATTG	59.998	20	208	53269	53476
NC_028533.1	20	p1	(T)17	17	78088	78104	TTCCTTCCAGAGCTTGTTGG	60	20	TATTGGCGGAGAAGAAGCAC	59.995	20	221	120434	120654	GCGAGTTTTGGTATGTTGGG	60.01	20	TTCAAAGGAAAGAAGGCGTG	60.003	20	227	58876	59102	TAAGTTCATAGCCTTCGCGG	60.013	20	ATCAAGAGCGCGAAAAATTG	59.998	20	208	53269	53476
NC_028533.1	21	p1	(T)10	10	79984	79993	TTCCTTCCAGAGCTTGTTGG	60	20	TATTGGCGGAGAAGAAGCAC	59.995	20	221	120434	120654	GCGAGTTTTGGTATGTTGGG	60.01	20	TTCAAAGGAAAGAAGGCGTG	60.003	20	227	58876	59102	TAAGTTCATAGCCTTCGCGG	60.013	20	ATCAAGAGCGCGAAAAATTG	59.998	20	208	53269	53476
NC_028533.1	22	p1	(T)16	16	80502	80517	TTCCTTCCAGAGCTTGTTGG	60	20	TATTGGCGGAGAAGAAGCAC	59.995	20	221	120434	120654	GCGAGTTTTGGTATGTTGGG	60.01	20	TTCAAAGGAAAGAAGGCGTG	60.003	20	227	58876	59102	TAAGTTCATAGCCTTCGCGG	60.013	20	ATCAAGAGCGCGAAAAATTG	59.998	20	208	53269	53476
NC_028533.1	23	p1	(G)14	14	103290	103303	TTCCTTCCAGAGCTTGTTGG	60	20	TATTGGCGGAGAAGAAGCAC	59.995	20	221	120434	120654	GCGAGTTTTGGTATGTTGGG	60.01	20	TTCAAAGGAAAGAAGGCGTG	60.003	20	227	58876	59102	TAAGTTCATAGCCTTCGCGG	60.013	20	ATCAAGAGCGCGAAAAATTG	59.998	20	208	53269	53476
NC_028533.1	24	p1	(A)15	15	112232	112246	TTCCTTCCAGAGCTTGTTGG	60	20	TATTGGCGGAGAAGAAGCAC	59.995	20	221	120434	120654	GCGAGTTTTGGTATGTTGGG	60.01	20	TTCAAAGGAAAGAAGGCGTG	60.003	20	227	58876	59102	TAAGTTCATAGCCTTCGCGG	60.013	20	ATCAAGAGCGCGAAAAATTG	59.998	20	208	53269	53476
NC_028533.1	25	p1	(A)13	13	115459	115471	TTCCTTCCAGAGCTTGTTGG	60	20	TATTGGCGGAGAAGAAGCAC	59.995	20	221	120434	120654	GCGAGTTTTGGTATGTTGGG	60.01	20	TTCAAAGGAAAGAAGGCGTG	60.003	20	227	58876	59102	TAAGTTCATAGCCTTCGCGG	60.013	20	ATCAAGAGCGCGAAAAATTG	59.998	20	208	53269	53476
NC_028533.1	26	p1	(C)14	14	132519	132532	TTCCTTCCAGAGCTTGTTGG	60	20	TATTGGCGGAGAAGAAGCAC	59.995	20	221	120434	120654	GCGAGTTTTGGTATGTTGGG	60.01	20	TTCAAAGGAAAGAAGGCGTG	60.003	20	227	58876	59102	TAAGTTCATAGCCTTCGCGG	60.013	20	ATCAAGAGCGCGAAAAATTG	59.998	20	208	53269	53476
NC_029370.1	1	p1	(A)11	11	179	189	ATGCCATGGTGCTGATACCT	59.999	20	CGGCTCCCTATTCAGTGCTA	60.01	20	263	757	1019	GAGTTCCTAGAGCCCCTTGC	59.996	20	TTGAACAGCTGGAAAAAGCC	60.01	20	243	11697	11939	TACGGGGCGTAAAACAAAAA	60.009	20	GCTATGGAACTTGGGTGTGG	60.007	20	112	128057	128168
NC_029370.1	2	p1	(A)10	10	6619	6628	ATGCCATGGTGCTGATACCT	59.999	20	CGGCTCCCTATTCAGTGCTA	60.01	20	263	757	1019	GAGTTCCTAGAGCCCCTTGC	59.996	20	TTGAACAGCTGGAAAAAGCC	60.01	20	243	11697	11939	TACGGGGCGTAAAACAAAAA	60.009	20	GCTATGGAACTTGGGTGTGG	60.007	20	112	128057	128168
NC_029370.1	3	p1	(A)11	11	8097	8107	ATGCCATGGTGCTGATACCT	59.999	20	CGGCTCCCTATTCAGTGCTA	60.01	20	263	757	1019	GAGTTCCTAGAGCCCCTTGC	59.996	20	TTGAACAGCTGGAAAAAGCC	60.01	20	243	11697	11939	TACGGGGCGTAAAACAAAAA	60.009	20	GCTATGGAACTTGGGTGTGG	60.007	20	112	128057	128168
NC_029370.1	4	p1	(A)16	16	8413	8428	ATGCCATGGTGCTGATACCT	59.999	20	CGGCTCCCTATTCAGTGCTA	60.01	20	263	757	1019	GAGTTCCTAGAGCCCCTTGC	59.996	20	TTGAACAGCTGGAAAAAGCC	60.01	20	243	11697	11939	TACGGGGCGTAAAACAAAAA	60.009	20	GCTATGGAACTTGGGTGTGG	60.007	20	112	128057	128168
NC_029370.1	5	p1	(A)15	15	16022	16036	ATGCCATGGTGCTGATACCT	59.999	20	CGGCTCCCTATTCAGTGCTA	60.01	20	263	757	1019	GAGTTCCTAGAGCCCCTTGC	59.996	20	TTGAACAGCTGGAAAAAGCC	60.01	20	243	11697	11939	TACGGGGCGTAAAACAAAAA	60.009	20	GCTATGGAACTTGGGTGTGG	60.007	20	112	128057	128168
NC_029370.1	6	p1	(T)11	11	18244	18254	ATGCCATGGTGCTGATACCT	59.999	20	CGGCTCCCTATTCAGTGCTA	60.01	20	263	757	1019	GAGTTCCTAGAGCCCCTTGC	59.996	20	TTGAACAGCTGGAAAAAGCC	60.01	20	243	11697	11939	TACGGGGCGTAAAACAAAAA	60.009	20	GCTATGGAACTTGGGTGTGG	60.007	20	112	128057	128168
NC_029370.1	7	p1	(T)10	10	28407	28416	ATGCCATGGTGCTGATACCT	59.999	20	CGGCTCCCTATTCAGTGCTA	60.01	20	263	757	1019	GAGTTCCTAGAGCCCCTTGC	59.996	20	TTGAACAGCTGGAAAAAGCC	60.01	20	243	11697	11939	TACGGGGCGTAAAACAAAAA	60.009	20	GCTATGGAACTTGGGTGTGG	60.007	20	112	128057	128168
NC_029370.1	8	p2	(TA)19	38	30577	30614	ATGCCATGGTGCTGATACCT	59.999	20	CGGCTCCCTATTCAGTGCTA	60.01	20	263	757	1019	GAGTTCCTAGAGCCCCTTGC	59.996	20	TTGAACAGCTGGAAAAAGCC	60.01	20	243	11697	11939	TACGGGGCGTAAAACAAAAA	60.009	20	GCTATGGAACTTGGGTGTGG	60.007	20	112	128057	128168
NC_029370.1	9	p1	(A)18	18	43560	43577	ATGCCATGGTGCTGATACCT	59.999	20	CGGCTCCCTATTCAGTGCTA	60.01	20	263	757	1019	GAGTTCCTAGAGCCCCTTGC	59.996	20	TTGAACAGCTGGAAAAAGCC	60.01	20	243	11697	11939	TACGGGGCGTAAAACAAAAA	60.009	20	GCTATGGAACTTGGGTGTGG	60.007	20	112	128057	128168
NC_029370.1	10	c	(T)18gttttaaaaggtttttttg(T)66attattttaa(T)15a(T)111aatcggatatttaaactttctattat(TA)6	278	45553	45830	ATGCCATGGTGCTGATACCT	59.999	20	CGGCTCCCTATTCAGTGCTA	60.01	20	263	757	1019	GAGTTCCTAGAGCCCCTTGC	59.996	20	TTGAACAGCTGGAAAAAGCC	60.01	20	243	11697	11939	TACGGGGCGTAAAACAAAAA	60.009	20	GCTATGGAACTTGGGTGTGG	60.007	20	112	128057	128168
NC_029370.1	11	c	(A)16taatttaaaaat(A)35	63	46430	46492	ATGCCATGGTGCTGATACCT	59.999	20	CGGCTCCCTATTCAGTGCTA	60.01	20	263	757	1019	GAGTTCCTAGAGCCCCTTGC	59.996	20	TTGAACAGCTGGAAAAAGCC	60.01	20	243	11697	11939	TACGGGGCGTAAAACAAAAA	60.009	20	GCTATGGAACTTGGGTGTGG	60.007	20	112	128057	128168
NC_029370.1	12	c	(T)11gtttttggttatttatttcttattttgatatttttatttatttatatttccatgaactttcattcgttttttggtctttttttatttttg(T)13g(T)38aat(A)10	166	50722	50887	ATGCCATGGTGCTGATACCT	59.999	20	CGGCTCCCTATTCAGTGCTA	60.01	20	263	757	1019	GAGTTCCTAGAGCCCCTTGC	59.996	20	TTGAACAGCTGGAAAAAGCC	60.01	20	243	11697	11939	TACGGGGCGTAAAACAAAAA	60.009	20	GCTATGGAACTTGGGTGTGG	60.007	20	112	128057	128168
NC_029370.1	13	p1	(T)10	10	53881	53890	ATGCCATGGTGCTGATACCT	59.999	20	CGGCTCCCTATTCAGTGCTA	60.01	20	263	757	1019	GAGTTCCTAGAGCCCCTTGC	59.996	20	TTGAACAGCTGGAAAAAGCC	60.01	20	243	11697	11939	TACGGGGCGTAAAACAAAAA	60.009	20	GCTATGGAACTTGGGTGTGG	60.007	20	112	128057	128168
NC_029370.1	14	p1	(T)11	11	65631	65641	ATGCCATGGTGCTGATACCT	59.999	20	CGGCTCCCTATTCAGTGCTA	60.01	20	263	757	1019	GAGTTCCTAGAGCCCCTTGC	59.996	20	TTGAACAGCTGGAAAAAGCC	60.01	20	243	11697	11939	TACGGGGCGTAAAACAAAAA	60.009	20	GCTATGGAACTTGGGTGTGG	60.007	20	112	128057	128168
NC_029370.1	15	p1	(T)14	14	67425	67438	ATGCCATGGTGCTGATACCT	59.999	20	CGGCTCCCTATTCAGTGCTA	60.01	20	263	757	1019	GAGTTCCTAGAGCCCCTTGC	59.996	20	TTGAACAGCTGGAAAAAGCC	60.01	20	243	11697	11939	TACGGGGCGTAAAACAAAAA	60.009	20	GCTATGGAACTTGGGTGTGG	60.007	20	112	128057	128168
NC_029370.1	16	p1	(T)10	10	68478	68487	ATGCCATGGTGCTGATACCT	59.999	20	CGGCTCCCTATTCAGTGCTA	60.01	20	263	757	1019	GAGTTCCTAGAGCCCCTTGC	59.996	20	TTGAACAGCTGGAAAAAGCC	60.01	20	243	11697	11939	TACGGGGCGTAAAACAAAAA	60.009	20	GCTATGGAACTTGGGTGTGG	60.007	20	112	128057	128168
NC_029370.1	17	p1	(A)10	10	69722	69731	ATGCCATGGTGCTGATACCT	59.999	20	CGGCTCCCTATTCAGTGCTA	60.01	20	263	757	1019	GAGTTCCTAGAGCCCCTTGC	59.996	20	TTGAACAGCTGGAAAAAGCC	60.01	20	243	11697	11939	TACGGGGCGTAAAACAAAAA	60.009	20	GCTATGGAACTTGGGTGTGG	60.007	20	112	128057	128168
NC_029370.1	18	p1	(T)10	10	74050	74059	ATGCCATGGTGCTGATACCT	59.999	20	CGGCTCCCTATTCAGTGCTA	60.01	20	263	757	1019	GAGTTCCTAGAGCCCCTTGC	59.996	20	TTGAACAGCTGGAAAAAGCC	60.01	20	243	11697	11939	TACGGGGCGTAAAACAAAAA	60.009	20	GCTATGGAACTTGGGTGTGG	60.007	20	112	128057	128168
NC_029370.1	19	c	(T)10c(T)11	22	79347	79368	ATGCCATGGTGCTGATACCT	59.999	20	CGGCTCCCTATTCAGTGCTA	60.01	20	263	757	1019	GAGTTCCTAGAGCCCCTTGC	59.996	20	TTGAACAGCTGGAAAAAGCC	60.01	20	243	11697	11939	TACGGGGCGTAAAACAAAAA	60.009	20	GCTATGGAACTTGGGTGTGG	60.007	20	112	128057	128168
NC_029370.1	20	p1	(T)11	11	82880	82890	ATGCCATGGTGCTGATACCT	59.999	20	CGGCTCCCTATTCAGTGCTA	60.01	20	263	757	1019	GAGTTCCTAGAGCCCCTTGC	59.996	20	TTGAACAGCTGGAAAAAGCC	60.01	20	243	11697	11939	TACGGGGCGTAAAACAAAAA	60.009	20	GCTATGGAACTTGGGTGTGG	60.007	20	112	128057	128168
NC_029370.1	21	p2	(TA)6	12	83474	83485	ATGCCATGGTGCTGATACCT	59.999	20	CGGCTCCCTATTCAGTGCTA	60.01	20	263	757	1019	GAGTTCCTAGAGCCCCTTGC	59.996	20	TTGAACAGCTGGAAAAAGCC	60.01	20	243	11697	11939	TACGGGGCGTAAAACAAAAA	60.009	20	GCTATGGAACTTGGGTGTGG	60.007	20	112	128057	128168
NC_029370.1	22	p1	(T)10	10	111160	111169	ATGCCATGGTGCTGATACCT	59.999	20	CGGCTCCCTATTCAGTGCTA	60.01	20	263	757	1019	GAGTTCCTAGAGCCCCTTGC	59.996	20	TTGAACAGCTGGAAAAAGCC	60.01	20	243	11697	11939	TACGGGGCGTAAAACAAAAA	60.009	20	GCTATGGAACTTGGGTGTGG	60.007	20	112	128057	128168
NC_029370.1	23	p1	(A)10	10	115187	115196	ATGCCATGGTGCTGATACCT	59.999	20	CGGCTCCCTATTCAGTGCTA	60.01	20	263	757	1019	GAGTTCCTAGAGCCCCTTGC	59.996	20	TTGAACAGCTGGAAAAAGCC	60.01	20	243	11697	11939	TACGGGGCGTAAAACAAAAA	60.009	20	GCTATGGAACTTGGGTGTGG	60.007	20	112	128057	128168
NC_029370.1	24	p1	(T)10	10	117105	117114	ATGCCATGGTGCTGATACCT	59.999	20	CGGCTCCCTATTCAGTGCTA	60.01	20	263	757	1019	GAGTTCCTAGAGCCCCTTGC	59.996	20	TTGAACAGCTGGAAAAAGCC	60.01	20	243	11697	11939	TACGGGGCGTAAAACAAAAA	60.009	20	GCTATGGAACTTGGGTGTGG	60.007	20	112	128057	128168
NC_029370.1	25	p1	(A)38	38	124341	124378	ATGCCATGGTGCTGATACCT	59.999	20	CGGCTCCCTATTCAGTGCTA	60.01	20	263	757	1019	GAGTTCCTAGAGCCCCTTGC	59.996	20	TTGAACAGCTGGAAAAAGCC	60.01	20	243	11697	11939	TACGGGGCGTAAAACAAAAA	60.009	20	GCTATGGAACTTGGGTGTGG	60.007	20	112	128057	128168
NC_029370.1	26	p1	(T)10	10	124493	124502	ATGCCATGGTGCTGATACCT	59.999	20	CGGCTCCCTATTCAGTGCTA	60.01	20	263	757	1019	GAGTTCCTAGAGCCCCTTGC	59.996	20	TTGAACAGCTGGAAAAAGCC	60.01	20	243	11697	11939	TACGGGGCGTAAAACAAAAA	60.009	20	GCTATGGAACTTGGGTGTGG	60.007	20	112	128057	128168
NC_029370.1	27	p2	(AT)6	12	151493	151504	ATGCCATGGTGCTGATACCT	59.999	20	CGGCTCCCTATTCAGTGCTA	60.01	20	263	757	1019	GAGTTCCTAGAGCCCCTTGC	59.996	20	TTGAACAGCTGGAAAAAGCC	60.01	20	243	11697	11939	TACGGGGCGTAAAACAAAAA	60.009	20	GCTATGGAACTTGGGTGTGG	60.007	20	112	128057	128168
NC_020431.1	1	p1	(A)10	10	4405	4414	GAGTTCCTAGAGCCCCTTGC	59.996	20	TTGAACAGCTGGAAAAAGCC	60.01	20	243	11744	11986	TACGGGGCGTAAAACAAAAA	60.009	20	GCTATGGAACTTGGGTGTGG	60.007	20	123	127571	127693	TTACGGGGCGTAAAACAAAA	60.009	20	GCTATGGAACTTGGGTGTGG	60.007	20	124	127570	127693
NC_020431.1	2	p1	(A)11	11	8147	8157	GAGTTCCTAGAGCCCCTTGC	59.996	20	TTGAACAGCTGGAAAAAGCC	60.01	20	243	11744	11986	TACGGGGCGTAAAACAAAAA	60.009	20	GCTATGGAACTTGGGTGTGG	60.007	20	123	127571	127693	TTACGGGGCGTAAAACAAAA	60.009	20	GCTATGGAACTTGGGTGTGG	60.007	20	124	127570	127693
NC_020431.1	3	p1	(T)10	10	8560	8569	GAGTTCCTAGAGCCCCTTGC	59.996	20	TTGAACAGCTGGAAAAAGCC	60.01	20	243	11744	11986	TACGGGGCGTAAAACAAAAA	60.009	20	GCTATGGAACTTGGGTGTGG	60.007	20	123	127571	127693	TTACGGGGCGTAAAACAAAA	60.009	20	GCTATGGAACTTGGGTGTGG	60.007	20	124	127570	127693
NC_020431.1	4	p1	(T)12	12	11604	11615	GAGTTCCTAGAGCCCCTTGC	59.996	20	TTGAACAGCTGGAAAAAGCC	60.01	20	243	11744	11986	TACGGGGCGTAAAACAAAAA	60.009	20	GCTATGGAACTTGGGTGTGG	60.007	20	123	127571	127693	TTACGGGGCGTAAAACAAAA	60.009	20	GCTATGGAACTTGGGTGTGG	60.007	20	124	127570	127693
NC_020431.1	5	c	(A)10cgaatcgaatgcaaaaccaaaatacttagaggactcttctgac(A)15	68	12234	12301	GAGTTCCTAGAGCCCCTTGC	59.996	20	TTGAACAGCTGGAAAAAGCC	60.01	20	243	11744	11986	TACGGGGCGTAAAACAAAAA	60.009	20	GCTATGGAACTTGGGTGTGG	60.007	20	123	127571	127693	TTACGGGGCGTAAAACAAAA	60.009	20	GCTATGGAACTTGGGTGTGG	60.007	20	124	127570	127693
NC_020431.1	6	p1	(T)10	10	14243	14252	GAGTTCCTAGAGCCCCTTGC	59.996	20	TTGAACAGCTGGAAAAAGCC	60.01	20	243	11744	11986	TACGGGGCGTAAAACAAAAA	60.009	20	GCTATGGAACTTGGGTGTGG	60.007	20	123	127571	127693	TTACGGGGCGTAAAACAAAA	60.009	20	GCTATGGAACTTGGGTGTGG	60.007	20	124	127570	127693
NC_020431.1	7	p1	(A)10	10	16103	16112	GAGTTCCTAGAGCCCCTTGC	59.996	20	TTGAACAGCTGGAAAAAGCC	60.01	20	243	11744	11986	TACGGGGCGTAAAACAAAAA	60.009	20	GCTATGGAACTTGGGTGTGG	60.007	20	123	127571	127693	TTACGGGGCGTAAAACAAAA	60.009	20	GCTATGGAACTTGGGTGTGG	60.007	20	124	127570	127693
NC_020431.1	8	p1	(T)11	11	18327	18337	GAGTTCCTAGAGCCCCTTGC	59.996	20	TTGAACAGCTGGAAAAAGCC	60.01	20	243	11744	11986	TACGGGGCGTAAAACAAAAA	60.009	20	GCTATGGAACTTGGGTGTGG	60.007	20	123	127571	127693	TTACGGGGCGTAAAACAAAA	60.009	20	GCTATGGAACTTGGGTGTGG	60.007	20	124	127570	127693
NC_020431.1	9	p1	(T)12	12	27100	27111	GAGTTCCTAGAGCCCCTTGC	59.996	20	TTGAACAGCTGGAAAAAGCC	60.01	20	243	11744	11986	TACGGGGCGTAAAACAAAAA	60.009	20	GCTATGGAACTTGGGTGTGG	60.007	20	123	127571	127693	TTACGGGGCGTAAAACAAAA	60.009	20	GCTATGGAACTTGGGTGTGG	60.007	20	124	127570	127693
NC_020431.1	10	p1	(A)11	11	29638	29648	GAGTTCCTAGAGCCCCTTGC	59.996	20	TTGAACAGCTGGAAAAAGCC	60.01	20	243	11744	11986	TACGGGGCGTAAAACAAAAA	60.009	20	GCTATGGAACTTGGGTGTGG	60.007	20	123	127571	127693	TTACGGGGCGTAAAACAAAA	60.009	20	GCTATGGAACTTGGGTGTGG	60.007	20	124	127570	127693
NC_020431.1	11	p1	(A)15	15	35947	35961	GAGTTCCTAGAGCCCCTTGC	59.996	20	TTGAACAGCTGGAAAAAGCC	60.01	20	243	11744	11986	TACGGGGCGTAAAACAAAAA	60.009	20	GCTATGGAACTTGGGTGTGG	60.007	20	123	127571	127693	TTACGGGGCGTAAAACAAAA	60.009	20	GCTATGGAACTTGGGTGTGG	60.007	20	124	127570	127693
NC_020431.1	12	p1	(T)13	13	42723	42735	GAGTTCCTAGAGCCCCTTGC	59.996	20	TTGAACAGCTGGAAAAAGCC	60.01	20	243	11744	11986	TACGGGGCGTAAAACAAAAA	60.009	20	GCTATGGAACTTGGGTGTGG	60.007	20	123	127571	127693	TTACGGGGCGTAAAACAAAA	60.009	20	GCTATGGAACTTGGGTGTGG	60.007	20	124	127570	127693
NC_020431.1	13	p1	(T)12	12	45642	45653	GAGTTCCTAGAGCCCCTTGC	59.996	20	TTGAACAGCTGGAAAAAGCC	60.01	20	243	11744	11986	TACGGGGCGTAAAACAAAAA	60.009	20	GCTATGGAACTTGGGTGTGG	60.007	20	123	127571	127693	TTACGGGGCGTAAAACAAAA	60.009	20	GCTATGGAACTTGGGTGTGG	60.007	20	124	127570	127693
NC_020431.1	14	p1	(T)10	10	53739	53748	GAGTTCCTAGAGCCCCTTGC	59.996	20	TTGAACAGCTGGAAAAAGCC	60.01	20	243	11744	11986	TACGGGGCGTAAAACAAAAA	60.009	20	GCTATGGAACTTGGGTGTGG	60.007	20	123	127571	127693	TTACGGGGCGTAAAACAAAA	60.009	20	GCTATGGAACTTGGGTGTGG	60.007	20	124	127570	127693
NC_020431.1	15	p1	(T)12	12	58788	58799	GAGTTCCTAGAGCCCCTTGC	59.996	20	TTGAACAGCTGGAAAAAGCC	60.01	20	243	11744	11986	TACGGGGCGTAAAACAAAAA	60.009	20	GCTATGGAACTTGGGTGTGG	60.007	20	123	127571	127693	TTACGGGGCGTAAAACAAAA	60.009	20	GCTATGGAACTTGGGTGTGG	60.007	20	124	127570	127693
NC_020431.1	16	p2	(TA)7	14	62909	62922	GAGTTCCTAGAGCCCCTTGC	59.996	20	TTGAACAGCTGGAAAAAGCC	60.01	20	243	11744	11986	TACGGGGCGTAAAACAAAAA	60.009	20	GCTATGGAACTTGGGTGTGG	60.007	20	123	127571	127693	TTACGGGGCGTAAAACAAAA	60.009	20	GCTATGGAACTTGGGTGTGG	60.007	20	124	127570	127693
NC_020431.1	17	p1	(A)12	12	68039	68050	GAGTTCCTAGAGCCCCTTGC	59.996	20	TTGAACAGCTGGAAAAAGCC	60.01	20	243	11744	11986	TACGGGGCGTAAAACAAAAA	60.009	20	GCTATGGAACTTGGGTGTGG	60.007	20	123	127571	127693	TTACGGGGCGTAAAACAAAA	60.009	20	GCTATGGAACTTGGGTGTGG	60.007	20	124	127570	127693
NC_020431.1	18	p1	(T)11	11	69294	69304	GAGTTCCTAGAGCCCCTTGC	59.996	20	TTGAACAGCTGGAAAAAGCC	60.01	20	243	11744	11986	TACGGGGCGTAAAACAAAAA	60.009	20	GCTATGGAACTTGGGTGTGG	60.007	20	123	127571	127693	TTACGGGGCGTAAAACAAAA	60.009	20	GCTATGGAACTTGGGTGTGG	60.007	20	124	127570	127693
NC_020431.1	19	p1	(A)22	22	69588	69609	GAGTTCCTAGAGCCCCTTGC	59.996	20	TTGAACAGCTGGAAAAAGCC	60.01	20	243	11744	11986	TACGGGGCGTAAAACAAAAA	60.009	20	GCTATGGAACTTGGGTGTGG	60.007	20	123	127571	127693	TTACGGGGCGTAAAACAAAA	60.009	20	GCTATGGAACTTGGGTGTGG	60.007	20	124	127570	127693
NC_020431.1	20	c	(T)11gctctttcaagatgattcccaaaaataaaat(A)12	54	72821	72874	GAGTTCCTAGAGCCCCTTGC	59.996	20	TTGAACAGCTGGAAAAAGCC	60.01	20	243	11744	11986	TACGGGGCGTAAAACAAAAA	60.009	20	GCTATGGAACTTGGGTGTGG	60.007	20	123	127571	127693	TTACGGGGCGTAAAACAAAA	60.009	20	GCTATGGAACTTGGGTGTGG	60.007	20	124	127570	127693
NC_020431.1	21	p1	(T)13	13	73881	73893	GAGTTCCTAGAGCCCCTTGC	59.996	20	TTGAACAGCTGGAAAAAGCC	60.01	20	243	11744	11986	TACGGGGCGTAAAACAAAAA	60.009	20	GCTATGGAACTTGGGTGTGG	60.007	20	123	127571	127693	TTACGGGGCGTAAAACAAAA	60.009	20	GCTATGGAACTTGGGTGTGG	60.007	20	124	127570	127693
NC_020431.1	22	p1	(T)16	16	79346	79361	GAGTTCCTAGAGCCCCTTGC	59.996	20	TTGAACAGCTGGAAAAAGCC	60.01	20	243	11744	11986	TACGGGGCGTAAAACAAAAA	60.009	20	GCTATGGAACTTGGGTGTGG	60.007	20	123	127571	127693	TTACGGGGCGTAAAACAAAA	60.009	20	GCTATGGAACTTGGGTGTGG	60.007	20	124	127570	127693
NC_020431.1	23	p1	(A)13	13	80470	80482	GAGTTCCTAGAGCCCCTTGC	59.996	20	TTGAACAGCTGGAAAAAGCC	60.01	20	243	11744	11986	TACGGGGCGTAAAACAAAAA	60.009	20	GCTATGGAACTTGGGTGTGG	60.007	20	123	127571	127693	TTACGGGGCGTAAAACAAAA	60.009	20	GCTATGGAACTTGGGTGTGG	60.007	20	124	127570	127693
NC_020431.1	24	p1	(T)14	14	110702	110715	GAGTTCCTAGAGCCCCTTGC	59.996	20	TTGAACAGCTGGAAAAAGCC	60.01	20	243	11744	11986	TACGGGGCGTAAAACAAAAA	60.009	20	GCTATGGAACTTGGGTGTGG	60.007	20	123	127571	127693	TTACGGGGCGTAAAACAAAA	60.009	20	GCTATGGAACTTGGGTGTGG	60.007	20	124	127570	127693
NC_020431.1	25	p1	(T)10	10	112519	112528	GAGTTCCTAGAGCCCCTTGC	59.996	20	TTGAACAGCTGGAAAAAGCC	60.01	20	243	11744	11986	TACGGGGCGTAAAACAAAAA	60.009	20	GCTATGGAACTTGGGTGTGG	60.007	20	123	127571	127693	TTACGGGGCGTAAAACAAAA	60.009	20	GCTATGGAACTTGGGTGTGG	60.007	20	124	127570	127693
NC_020431.1	26	p1	(T)10	10	113011	113020	GAGTTCCTAGAGCCCCTTGC	59.996	20	TTGAACAGCTGGAAAAAGCC	60.01	20	243	11744	11986	TACGGGGCGTAAAACAAAAA	60.009	20	GCTATGGAACTTGGGTGTGG	60.007	20	123	127571	127693	TTACGGGGCGTAAAACAAAA	60.009	20	GCTATGGAACTTGGGTGTGG	60.007	20	124	127570	127693
NC_020431.1	27	p1	(A)11	11	114702	114712	GAGTTCCTAGAGCCCCTTGC	59.996	20	TTGAACAGCTGGAAAAAGCC	60.01	20	243	11744	11986	TACGGGGCGTAAAACAAAAA	60.009	20	GCTATGGAACTTGGGTGTGG	60.007	20	123	127571	127693	TTACGGGGCGTAAAACAAAA	60.009	20	GCTATGGAACTTGGGTGTGG	60.007	20	124	127570	127693
NC_020431.1	28	p1	(A)10	10	115703	115712	GAGTTCCTAGAGCCCCTTGC	59.996	20	TTGAACAGCTGGAAAAAGCC	60.01	20	243	11744	11986	TACGGGGCGTAAAACAAAAA	60.009	20	GCTATGGAACTTGGGTGTGG	60.007	20	123	127571	127693	TTACGGGGCGTAAAACAAAA	60.009	20	GCTATGGAACTTGGGTGTGG	60.007	20	124	127570	127693
NC_020431.1	29	p1	(T)14	14	116379	116392	GAGTTCCTAGAGCCCCTTGC	59.996	20	TTGAACAGCTGGAAAAAGCC	60.01	20	243	11744	11986	TACGGGGCGTAAAACAAAAA	60.009	20	GCTATGGAACTTGGGTGTGG	60.007	20	123	127571	127693	TTACGGGGCGTAAAACAAAA	60.009	20	GCTATGGAACTTGGGTGTGG	60.007	20	124	127570	127693
NC_020431.1	30	p1	(T)11	11	116643	116653	GAGTTCCTAGAGCCCCTTGC	59.996	20	TTGAACAGCTGGAAAAAGCC	60.01	20	243	11744	11986	TACGGGGCGTAAAACAAAAA	60.009	20	GCTATGGAACTTGGGTGTGG	60.007	20	123	127571	127693	TTACGGGGCGTAAAACAAAA	60.009	20	GCTATGGAACTTGGGTGTGG	60.007	20	124	127570	127693
NC_027262.1	1	p1	(A)11	11	99	109	ACCCGGTTCACTTATCACGA	60.007	20	TCCCGGGGTAGTGACTTGTA	60	20	167	4793	4959	GACCCGGTTCACTTATCACG	60.007	20	TCCCGGGGTAGTGACTTGTA	60	20	168	4792	4959	GCGAGTTTTGGTATGTTGGG	60.01	20	TTCAAAGGAAAGAAGGCGTG	60.003	20	227	58652	58878
NC_027262.1	2	c	(A)10caaatttt(A)10	28	4553	4580	ACCCGGTTCACTTATCACGA	60.007	20	TCCCGGGGTAGTGACTTGTA	60	20	167	4793	4959	GACCCGGTTCACTTATCACG	60.007	20	TCCCGGGGTAGTGACTTGTA	60	20	168	4792	4959	GCGAGTTTTGGTATGTTGGG	60.01	20	TTCAAAGGAAAGAAGGCGTG	60.003	20	227	58652	58878
NC_027262.1	3	p1	(A)11	11	11838	11848	ACCCGGTTCACTTATCACGA	60.007	20	TCCCGGGGTAGTGACTTGTA	60	20	167	4793	4959	GACCCGGTTCACTTATCACG	60.007	20	TCCCGGGGTAGTGACTTGTA	60	20	168	4792	4959	GCGAGTTTTGGTATGTTGGG	60.01	20	TTCAAAGGAAAGAAGGCGTG	60.003	20	227	58652	58878
NC_027262.1	4	p1	(T)13	13	13216	13228	ACCCGGTTCACTTATCACGA	60.007	20	TCCCGGGGTAGTGACTTGTA	60	20	167	4793	4959	GACCCGGTTCACTTATCACG	60.007	20	TCCCGGGGTAGTGACTTGTA	60	20	168	4792	4959	GCGAGTTTTGGTATGTTGGG	60.01	20	TTCAAAGGAAAGAAGGCGTG	60.003	20	227	58652	58878
NC_027262.1	5	p1	(T)11	11	18667	18677	ACCCGGTTCACTTATCACGA	60.007	20	TCCCGGGGTAGTGACTTGTA	60	20	167	4793	4959	GACCCGGTTCACTTATCACG	60.007	20	TCCCGGGGTAGTGACTTGTA	60	20	168	4792	4959	GCGAGTTTTGGTATGTTGGG	60.01	20	TTCAAAGGAAAGAAGGCGTG	60.003	20	227	58652	58878
NC_027262.1	6	p1	(T)10	10	28902	28911	ACCCGGTTCACTTATCACGA	60.007	20	TCCCGGGGTAGTGACTTGTA	60	20	167	4793	4959	GACCCGGTTCACTTATCACG	60.007	20	TCCCGGGGTAGTGACTTGTA	60	20	168	4792	4959	GCGAGTTTTGGTATGTTGGG	60.01	20	TTCAAAGGAAAGAAGGCGTG	60.003	20	227	58652	58878
NC_027262.1	7	c	(G)11tcgatccgaggatcggtttgta(C)87	120	32310	32429	ACCCGGTTCACTTATCACGA	60.007	20	TCCCGGGGTAGTGACTTGTA	60	20	167	4793	4959	GACCCGGTTCACTTATCACG	60.007	20	TCCCGGGGTAGTGACTTGTA	60	20	168	4792	4959	GCGAGTTTTGGTATGTTGGG	60.01	20	TTCAAAGGAAAGAAGGCGTG	60.003	20	227	58652	58878
NC_027262.1	8	p1	(C)11	11	36004	36014	ACCCGGTTCACTTATCACGA	60.007	20	TCCCGGGGTAGTGACTTGTA	60	20	167	4793	4959	GACCCGGTTCACTTATCACG	60.007	20	TCCCGGGGTAGTGACTTGTA	60	20	168	4792	4959	GCGAGTTTTGGTATGTTGGG	60.01	20	TTCAAAGGAAAGAAGGCGTG	60.003	20	227	58652	58878
NC_027262.1	9	c	(G)11tatctaccccccccc(T)10(G)11	47	36403	36449	ACCCGGTTCACTTATCACGA	60.007	20	TCCCGGGGTAGTGACTTGTA	60	20	167	4793	4959	GACCCGGTTCACTTATCACG	60.007	20	TCCCGGGGTAGTGACTTGTA	60	20	168	4792	4959	GCGAGTTTTGGTATGTTGGG	60.01	20	TTCAAAGGAAAGAAGGCGTG	60.003	20	227	58652	58878
NC_027262.1	10	p2	(AT)6	12	42365	42376	ACCCGGTTCACTTATCACGA	60.007	20	TCCCGGGGTAGTGACTTGTA	60	20	167	4793	4959	GACCCGGTTCACTTATCACG	60.007	20	TCCCGGGGTAGTGACTTGTA	60	20	168	4792	4959	GCGAGTTTTGGTATGTTGGG	60.01	20	TTCAAAGGAAAGAAGGCGTG	60.003	20	227	58652	58878
NC_027262.1	11	p1	(T)10	10	43254	43263	ACCCGGTTCACTTATCACGA	60.007	20	TCCCGGGGTAGTGACTTGTA	60	20	167	4793	4959	GACCCGGTTCACTTATCACG	60.007	20	TCCCGGGGTAGTGACTTGTA	60	20	168	4792	4959	GCGAGTTTTGGTATGTTGGG	60.01	20	TTCAAAGGAAAGAAGGCGTG	60.003	20	227	58652	58878
NC_027262.1	12	p1	(A)10	10	44209	44218	ACCCGGTTCACTTATCACGA	60.007	20	TCCCGGGGTAGTGACTTGTA	60	20	167	4793	4959	GACCCGGTTCACTTATCACG	60.007	20	TCCCGGGGTAGTGACTTGTA	60	20	168	4792	4959	GCGAGTTTTGGTATGTTGGG	60.01	20	TTCAAAGGAAAGAAGGCGTG	60.003	20	227	58652	58878
NC_027262.1	13	p2	(AT)6	12	45079	45090	ACCCGGTTCACTTATCACGA	60.007	20	TCCCGGGGTAGTGACTTGTA	60	20	167	4793	4959	GACCCGGTTCACTTATCACG	60.007	20	TCCCGGGGTAGTGACTTGTA	60	20	168	4792	4959	GCGAGTTTTGGTATGTTGGG	60.01	20	TTCAAAGGAAAGAAGGCGTG	60.003	20	227	58652	58878
NC_027262.1	14	p1	(T)10	10	46232	46241	ACCCGGTTCACTTATCACGA	60.007	20	TCCCGGGGTAGTGACTTGTA	60	20	167	4793	4959	GACCCGGTTCACTTATCACG	60.007	20	TCCCGGGGTAGTGACTTGTA	60	20	168	4792	4959	GCGAGTTTTGGTATGTTGGG	60.01	20	TTCAAAGGAAAGAAGGCGTG	60.003	20	227	58652	58878
NC_027262.1	15	p1	(C)11	11	47966	47976	ACCCGGTTCACTTATCACGA	60.007	20	TCCCGGGGTAGTGACTTGTA	60	20	167	4793	4959	GACCCGGTTCACTTATCACG	60.007	20	TCCCGGGGTAGTGACTTGTA	60	20	168	4792	4959	GCGAGTTTTGGTATGTTGGG	60.01	20	TTCAAAGGAAAGAAGGCGTG	60.003	20	227	58652	58878
NC_027262.1	16	p1	(T)11	11	50905	50915	ACCCGGTTCACTTATCACGA	60.007	20	TCCCGGGGTAGTGACTTGTA	60	20	167	4793	4959	GACCCGGTTCACTTATCACG	60.007	20	TCCCGGGGTAGTGACTTGTA	60	20	168	4792	4959	GCGAGTTTTGGTATGTTGGG	60.01	20	TTCAAAGGAAAGAAGGCGTG	60.003	20	227	58652	58878
NC_027262.1	17	p1	(T)10	10	57186	57195	ACCCGGTTCACTTATCACGA	60.007	20	TCCCGGGGTAGTGACTTGTA	60	20	167	4793	4959	GACCCGGTTCACTTATCACG	60.007	20	TCCCGGGGTAGTGACTTGTA	60	20	168	4792	4959	GCGAGTTTTGGTATGTTGGG	60.01	20	TTCAAAGGAAAGAAGGCGTG	60.003	20	227	58652	58878
NC_027262.1	18	p1	(T)12	12	63394	63405	ACCCGGTTCACTTATCACGA	60.007	20	TCCCGGGGTAGTGACTTGTA	60	20	167	4793	4959	GACCCGGTTCACTTATCACG	60.007	20	TCCCGGGGTAGTGACTTGTA	60	20	168	4792	4959	GCGAGTTTTGGTATGTTGGG	60.01	20	TTCAAAGGAAAGAAGGCGTG	60.003	20	227	58652	58878
NC_027262.1	19	p1	(T)11	11	68729	68739	ACCCGGTTCACTTATCACGA	60.007	20	TCCCGGGGTAGTGACTTGTA	60	20	167	4793	4959	GACCCGGTTCACTTATCACG	60.007	20	TCCCGGGGTAGTGACTTGTA	60	20	168	4792	4959	GCGAGTTTTGGTATGTTGGG	60.01	20	TTCAAAGGAAAGAAGGCGTG	60.003	20	227	58652	58878
NC_027262.1	20	p1	(T)10	10	69096	69105	ACCCGGTTCACTTATCACGA	60.007	20	TCCCGGGGTAGTGACTTGTA	60	20	167	4793	4959	GACCCGGTTCACTTATCACG	60.007	20	TCCCGGGGTAGTGACTTGTA	60	20	168	4792	4959	GCGAGTTTTGGTATGTTGGG	60.01	20	TTCAAAGGAAAGAAGGCGTG	60.003	20	227	58652	58878
NC_027262.1	21	p1	(A)10	10	70836	70845	ACCCGGTTCACTTATCACGA	60.007	20	TCCCGGGGTAGTGACTTGTA	60	20	167	4793	4959	GACCCGGTTCACTTATCACG	60.007	20	TCCCGGGGTAGTGACTTGTA	60	20	168	4792	4959	GCGAGTTTTGGTATGTTGGG	60.01	20	TTCAAAGGAAAGAAGGCGTG	60.003	20	227	58652	58878
NC_027262.1	22	p1	(T)13	13	75114	75126	ACCCGGTTCACTTATCACGA	60.007	20	TCCCGGGGTAGTGACTTGTA	60	20	167	4793	4959	GACCCGGTTCACTTATCACG	60.007	20	TCCCGGGGTAGTGACTTGTA	60	20	168	4792	4959	GCGAGTTTTGGTATGTTGGG	60.01	20	TTCAAAGGAAAGAAGGCGTG	60.003	20	227	58652	58878
NC_027262.1	23	p1	(T)11	11	77574	77584	ACCCGGTTCACTTATCACGA	60.007	20	TCCCGGGGTAGTGACTTGTA	60	20	167	4793	4959	GACCCGGTTCACTTATCACG	60.007	20	TCCCGGGGTAGTGACTTGTA	60	20	168	4792	4959	GCGAGTTTTGGTATGTTGGG	60.01	20	TTCAAAGGAAAGAAGGCGTG	60.003	20	227	58652	58878
NC_027262.1	24	p1	(T)11	11	83588	83598	ACCCGGTTCACTTATCACGA	60.007	20	TCCCGGGGTAGTGACTTGTA	60	20	167	4793	4959	GACCCGGTTCACTTATCACG	60.007	20	TCCCGGGGTAGTGACTTGTA	60	20	168	4792	4959	GCGAGTTTTGGTATGTTGGG	60.01	20	TTCAAAGGAAAGAAGGCGTG	60.003	20	227	58652	58878
NC_027262.1	25	p1	(T)15	15	112733	112747	ACCCGGTTCACTTATCACGA	60.007	20	TCCCGGGGTAGTGACTTGTA	60	20	167	4793	4959	GACCCGGTTCACTTATCACG	60.007	20	TCCCGGGGTAGTGACTTGTA	60	20	168	4792	4959	GCGAGTTTTGGTATGTTGGG	60.01	20	TTCAAAGGAAAGAAGGCGTG	60.003	20	227	58652	58878
NC_027262.1	26	p1	(A)11	11	152224	152234	ACCCGGTTCACTTATCACGA	60.007	20	TCCCGGGGTAGTGACTTGTA	60	20	167	4793	4959	GACCCGGTTCACTTATCACG	60.007	20	TCCCGGGGTAGTGACTTGTA	60	20	168	4792	4959	GCGAGTTTTGGTATGTTGGG	60.01	20	TTCAAAGGAAAGAAGGCGTG	60.003	20	227	58652	58878
JX880022.1	1	p1	(A)18	18	4383	4400	CCCAAAGTGATACACTCCCG	60	20	TGACCGTCTTCCGAAAAGAG	60	20	162	15684	15845	TCTGCAAGATCAGGGTCACA	59.999	20	TGACCGTCTTCCGAAAAGAG	60	20	213	15633	15845	CTCTTTTCGGAAGACGGTCA	60	20	TAAAAGCCCGGTGTCATTGT	60.01	20	144	15826	15969
JX880022.1	2	p1	(T)10	10	7931	7940	CCCAAAGTGATACACTCCCG	60	20	TGACCGTCTTCCGAAAAGAG	60	20	162	15684	15845	TCTGCAAGATCAGGGTCACA	59.999	20	TGACCGTCTTCCGAAAAGAG	60	20	213	15633	15845	CTCTTTTCGGAAGACGGTCA	60	20	TAAAAGCCCGGTGTCATTGT	60.01	20	144	15826	15969
JX880022.1	3	c	(A)10ctatcgattcttccacaatacattttttgtgttatgattttaatg(T)10	65	8727	8791	CCCAAAGTGATACACTCCCG	60	20	TGACCGTCTTCCGAAAAGAG	60	20	162	15684	15845	TCTGCAAGATCAGGGTCACA	59.999	20	TGACCGTCTTCCGAAAAGAG	60	20	213	15633	15845	CTCTTTTCGGAAGACGGTCA	60	20	TAAAAGCCCGGTGTCATTGT	60.01	20	144	15826	15969
JX880022.1	4	p1	(A)12	12	12326	12337	CCCAAAGTGATACACTCCCG	60	20	TGACCGTCTTCCGAAAAGAG	60	20	162	15684	15845	TCTGCAAGATCAGGGTCACA	59.999	20	TGACCGTCTTCCGAAAAGAG	60	20	213	15633	15845	CTCTTTTCGGAAGACGGTCA	60	20	TAAAAGCCCGGTGTCATTGT	60.01	20	144	15826	15969
JX880022.1	5	p1	(T)10	10	14401	14410	CCCAAAGTGATACACTCCCG	60	20	TGACCGTCTTCCGAAAAGAG	60	20	162	15684	15845	TCTGCAAGATCAGGGTCACA	59.999	20	TGACCGTCTTCCGAAAAGAG	60	20	213	15633	15845	CTCTTTTCGGAAGACGGTCA	60	20	TAAAAGCCCGGTGTCATTGT	60.01	20	144	15826	15969
JX880022.1	6	c	(C)10tttttttttcg(A)11	32	16251	16282	CCCAAAGTGATACACTCCCG	60	20	TGACCGTCTTCCGAAAAGAG	60	20	162	15684	15845	TCTGCAAGATCAGGGTCACA	59.999	20	TGACCGTCTTCCGAAAAGAG	60	20	213	15633	15845	CTCTTTTCGGAAGACGGTCA	60	20	TAAAAGCCCGGTGTCATTGT	60.01	20	144	15826	15969
JX880022.1	7	p1	(T)11	11	18502	18512	CCCAAAGTGATACACTCCCG	60	20	TGACCGTCTTCCGAAAAGAG	60	20	162	15684	15845	TCTGCAAGATCAGGGTCACA	59.999	20	TGACCGTCTTCCGAAAAGAG	60	20	213	15633	15845	CTCTTTTCGGAAGACGGTCA	60	20	TAAAAGCCCGGTGTCATTGT	60.01	20	144	15826	15969
JX880022.1	8	p2	(AT)7	14	31210	31223	CCCAAAGTGATACACTCCCG	60	20	TGACCGTCTTCCGAAAAGAG	60	20	162	15684	15845	TCTGCAAGATCAGGGTCACA	59.999	20	TGACCGTCTTCCGAAAAGAG	60	20	213	15633	15845	CTCTTTTCGGAAGACGGTCA	60	20	TAAAAGCCCGGTGTCATTGT	60.01	20	144	15826	15969
JX880022.1	9	p1	(T)12	12	35236	35247	CCCAAAGTGATACACTCCCG	60	20	TGACCGTCTTCCGAAAAGAG	60	20	162	15684	15845	TCTGCAAGATCAGGGTCACA	59.999	20	TGACCGTCTTCCGAAAAGAG	60	20	213	15633	15845	CTCTTTTCGGAAGACGGTCA	60	20	TAAAAGCCCGGTGTCATTGT	60.01	20	144	15826	15969
JX880022.1	10	p1	(A)10	10	36492	36501	CCCAAAGTGATACACTCCCG	60	20	TGACCGTCTTCCGAAAAGAG	60	20	162	15684	15845	TCTGCAAGATCAGGGTCACA	59.999	20	TGACCGTCTTCCGAAAAGAG	60	20	213	15633	15845	CTCTTTTCGGAAGACGGTCA	60	20	TAAAAGCCCGGTGTCATTGT	60.01	20	144	15826	15969
JX880022.1	11	p1	(T)17	17	43212	43228	CCCAAAGTGATACACTCCCG	60	20	TGACCGTCTTCCGAAAAGAG	60	20	162	15684	15845	TCTGCAAGATCAGGGTCACA	59.999	20	TGACCGTCTTCCGAAAAGAG	60	20	213	15633	15845	CTCTTTTCGGAAGACGGTCA	60	20	TAAAAGCCCGGTGTCATTGT	60.01	20	144	15826	15969
JX880022.1	12	p1	(A)12	12	44415	44426	CCCAAAGTGATACACTCCCG	60	20	TGACCGTCTTCCGAAAAGAG	60	20	162	15684	15845	TCTGCAAGATCAGGGTCACA	59.999	20	TGACCGTCTTCCGAAAAGAG	60	20	213	15633	15845	CTCTTTTCGGAAGACGGTCA	60	20	TAAAAGCCCGGTGTCATTGT	60.01	20	144	15826	15969
JX880022.1	13	p1	(T)15	15	46182	46196	CCCAAAGTGATACACTCCCG	60	20	TGACCGTCTTCCGAAAAGAG	60	20	162	15684	15845	TCTGCAAGATCAGGGTCACA	59.999	20	TGACCGTCTTCCGAAAAGAG	60	20	213	15633	15845	CTCTTTTCGGAAGACGGTCA	60	20	TAAAAGCCCGGTGTCATTGT	60.01	20	144	15826	15969
JX880022.1	14	p1	(T)11	11	46848	46858	CCCAAAGTGATACACTCCCG	60	20	TGACCGTCTTCCGAAAAGAG	60	20	162	15684	15845	TCTGCAAGATCAGGGTCACA	59.999	20	TGACCGTCTTCCGAAAAGAG	60	20	213	15633	15845	CTCTTTTCGGAAGACGGTCA	60	20	TAAAAGCCCGGTGTCATTGT	60.01	20	144	15826	15969
JX880022.1	15	p1	(A)12	12	46977	46988	CCCAAAGTGATACACTCCCG	60	20	TGACCGTCTTCCGAAAAGAG	60	20	162	15684	15845	TCTGCAAGATCAGGGTCACA	59.999	20	TGACCGTCTTCCGAAAAGAG	60	20	213	15633	15845	CTCTTTTCGGAAGACGGTCA	60	20	TAAAAGCCCGGTGTCATTGT	60.01	20	144	15826	15969
JX880022.1	16	p1	(T)10	10	54386	54395	CCCAAAGTGATACACTCCCG	60	20	TGACCGTCTTCCGAAAAGAG	60	20	162	15684	15845	TCTGCAAGATCAGGGTCACA	59.999	20	TGACCGTCTTCCGAAAAGAG	60	20	213	15633	15845	CTCTTTTCGGAAGACGGTCA	60	20	TAAAAGCCCGGTGTCATTGT	60.01	20	144	15826	15969
JX880022.1	17	p1	(T)10	10	59429	59438	CCCAAAGTGATACACTCCCG	60	20	TGACCGTCTTCCGAAAAGAG	60	20	162	15684	15845	TCTGCAAGATCAGGGTCACA	59.999	20	TGACCGTCTTCCGAAAAGAG	60	20	213	15633	15845	CTCTTTTCGGAAGACGGTCA	60	20	TAAAAGCCCGGTGTCATTGT	60.01	20	144	15826	15969
JX880022.1	18	p1	(A)13	13	67748	67760	CCCAAAGTGATACACTCCCG	60	20	TGACCGTCTTCCGAAAAGAG	60	20	162	15684	15845	TCTGCAAGATCAGGGTCACA	59.999	20	TGACCGTCTTCCGAAAAGAG	60	20	213	15633	15845	CTCTTTTCGGAAGACGGTCA	60	20	TAAAAGCCCGGTGTCATTGT	60.01	20	144	15826	15969
JX880022.1	19	p1	(T)14	14	68796	68809	CCCAAAGTGATACACTCCCG	60	20	TGACCGTCTTCCGAAAAGAG	60	20	162	15684	15845	TCTGCAAGATCAGGGTCACA	59.999	20	TGACCGTCTTCCGAAAAGAG	60	20	213	15633	15845	CTCTTTTCGGAAGACGGTCA	60	20	TAAAAGCCCGGTGTCATTGT	60.01	20	144	15826	15969
JX880022.1	20	p1	(T)11	11	74357	74367	CCCAAAGTGATACACTCCCG	60	20	TGACCGTCTTCCGAAAAGAG	60	20	162	15684	15845	TCTGCAAGATCAGGGTCACA	59.999	20	TGACCGTCTTCCGAAAAGAG	60	20	213	15633	15845	CTCTTTTCGGAAGACGGTCA	60	20	TAAAAGCCCGGTGTCATTGT	60.01	20	144	15826	15969
JX880022.1	21	p1	(T)11	11	79170	79180	CCCAAAGTGATACACTCCCG	60	20	TGACCGTCTTCCGAAAAGAG	60	20	162	15684	15845	TCTGCAAGATCAGGGTCACA	59.999	20	TGACCGTCTTCCGAAAAGAG	60	20	213	15633	15845	CTCTTTTCGGAAGACGGTCA	60	20	TAAAAGCCCGGTGTCATTGT	60.01	20	144	15826	15969
JX880022.1	22	p1	(T)11	11	79680	79690	CCCAAAGTGATACACTCCCG	60	20	TGACCGTCTTCCGAAAAGAG	60	20	162	15684	15845	TCTGCAAGATCAGGGTCACA	59.999	20	TGACCGTCTTCCGAAAAGAG	60	20	213	15633	15845	CTCTTTTCGGAAGACGGTCA	60	20	TAAAAGCCCGGTGTCATTGT	60.01	20	144	15826	15969
JX880022.1	23	p1	(T)14	14	101306	101319	CCCAAAGTGATACACTCCCG	60	20	TGACCGTCTTCCGAAAAGAG	60	20	162	15684	15845	TCTGCAAGATCAGGGTCACA	59.999	20	TGACCGTCTTCCGAAAAGAG	60	20	213	15633	15845	CTCTTTTCGGAAGACGGTCA	60	20	TAAAAGCCCGGTGTCATTGT	60.01	20	144	15826	15969
JX880022.1	24	p1	(A)10	10	113514	113523	CCCAAAGTGATACACTCCCG	60	20	TGACCGTCTTCCGAAAAGAG	60	20	162	15684	15845	TCTGCAAGATCAGGGTCACA	59.999	20	TGACCGTCTTCCGAAAAGAG	60	20	213	15633	15845	CTCTTTTCGGAAGACGGTCA	60	20	TAAAAGCCCGGTGTCATTGT	60.01	20	144	15826	15969
JX880022.1	25	p1	(A)11	11	115339	115349	CCCAAAGTGATACACTCCCG	60	20	TGACCGTCTTCCGAAAAGAG	60	20	162	15684	15845	TCTGCAAGATCAGGGTCACA	59.999	20	TGACCGTCTTCCGAAAAGAG	60	20	213	15633	15845	CTCTTTTCGGAAGACGGTCA	60	20	TAAAAGCCCGGTGTCATTGT	60.01	20	144	15826	15969
JX880022.1	26	p1	(T)12	12	116990	117001	CCCAAAGTGATACACTCCCG	60	20	TGACCGTCTTCCGAAAAGAG	60	20	162	15684	15845	TCTGCAAGATCAGGGTCACA	59.999	20	TGACCGTCTTCCGAAAAGAG	60	20	213	15633	15845	CTCTTTTCGGAAGACGGTCA	60	20	TAAAAGCCCGGTGTCATTGT	60.01	20	144	15826	15969
JX880022.1	27	p1	(T)11	11	123977	123987	CCCAAAGTGATACACTCCCG	60	20	TGACCGTCTTCCGAAAAGAG	60	20	162	15684	15845	TCTGCAAGATCAGGGTCACA	59.999	20	TGACCGTCTTCCGAAAAGAG	60	20	213	15633	15845	CTCTTTTCGGAAGACGGTCA	60	20	TAAAAGCCCGGTGTCATTGT	60.01	20	144	15826	15969
JX880022.1	28	p1	(A)13	13	133740	133752	CCCAAAGTGATACACTCCCG	60	20	TGACCGTCTTCCGAAAAGAG	60	20	162	15684	15845	TCTGCAAGATCAGGGTCACA	59.999	20	TGACCGTCTTCCGAAAAGAG	60	20	213	15633	15845	CTCTTTTCGGAAGACGGTCA	60	20	TAAAAGCCCGGTGTCATTGT	60.01	20	144	15826	15969
JX880022.1	29	p1	(A)10	10	151899	151908	CCCAAAGTGATACACTCCCG	60	20	TGACCGTCTTCCGAAAAGAG	60	20	162	15684	15845	TCTGCAAGATCAGGGTCACA	59.999	20	TGACCGTCTTCCGAAAAGAG	60	20	213	15633	15845	CTCTTTTCGGAAGACGGTCA	60	20	TAAAAGCCCGGTGTCATTGT	60.01	20	144	15826	15969
NC_027259.1	1	c	(AC)17(AT)30gtataaatatga(TC)14(TA)27	188	6227	6414	TACGGGGCGTAAAACAAAAA	60.009	20	GCTATGGAACTTGGGTGTGG	60.007	20	124	128581	128704	TTACGGGGCGTAAAACAAAA	60.009	20	GCTATGGAACTTGGGTGTGG	60.007	20	125	128580	128704	GCTATGGAACTTGGGTGTGG	60.007	20	TACGGGGCGTAAAACAAAAA	60.009	20	124	107112	107235
NC_027259.1	2	p1	(C)10	10	6932	6941	TACGGGGCGTAAAACAAAAA	60.009	20	GCTATGGAACTTGGGTGTGG	60.007	20	124	128581	128704	TTACGGGGCGTAAAACAAAA	60.009	20	GCTATGGAACTTGGGTGTGG	60.007	20	125	128580	128704	GCTATGGAACTTGGGTGTGG	60.007	20	TACGGGGCGTAAAACAAAAA	60.009	20	124	107112	107235
NC_027259.1	3	p2	(AT)21	42	8307	8348	TACGGGGCGTAAAACAAAAA	60.009	20	GCTATGGAACTTGGGTGTGG	60.007	20	124	128581	128704	TTACGGGGCGTAAAACAAAA	60.009	20	GCTATGGAACTTGGGTGTGG	60.007	20	125	128580	128704	GCTATGGAACTTGGGTGTGG	60.007	20	TACGGGGCGTAAAACAAAAA	60.009	20	124	107112	107235
NC_027259.1	4	p1	(T)10	10	8727	8736	TACGGGGCGTAAAACAAAAA	60.009	20	GCTATGGAACTTGGGTGTGG	60.007	20	124	128581	128704	TTACGGGGCGTAAAACAAAA	60.009	20	GCTATGGAACTTGGGTGTGG	60.007	20	125	128580	128704	GCTATGGAACTTGGGTGTGG	60.007	20	TACGGGGCGTAAAACAAAAA	60.009	20	124	107112	107235
NC_027259.1	5	p1	(A)10	10	12485	12494	TACGGGGCGTAAAACAAAAA	60.009	20	GCTATGGAACTTGGGTGTGG	60.007	20	124	128581	128704	TTACGGGGCGTAAAACAAAA	60.009	20	GCTATGGAACTTGGGTGTGG	60.007	20	125	128580	128704	GCTATGGAACTTGGGTGTGG	60.007	20	TACGGGGCGTAAAACAAAAA	60.009	20	124	107112	107235
NC_027259.1	6	c	(T)10c(A)10	21	16386	16406	TACGGGGCGTAAAACAAAAA	60.009	20	GCTATGGAACTTGGGTGTGG	60.007	20	124	128581	128704	TTACGGGGCGTAAAACAAAA	60.009	20	GCTATGGAACTTGGGTGTGG	60.007	20	125	128580	128704	GCTATGGAACTTGGGTGTGG	60.007	20	TACGGGGCGTAAAACAAAAA	60.009	20	124	107112	107235
NC_027259.1	7	p1	(T)11	11	18621	18631	TACGGGGCGTAAAACAAAAA	60.009	20	GCTATGGAACTTGGGTGTGG	60.007	20	124	128581	128704	TTACGGGGCGTAAAACAAAA	60.009	20	GCTATGGAACTTGGGTGTGG	60.007	20	125	128580	128704	GCTATGGAACTTGGGTGTGG	60.007	20	TACGGGGCGTAAAACAAAAA	60.009	20	124	107112	107235
NC_027259.1	8	p1	(T)10	10	28010	28019	TACGGGGCGTAAAACAAAAA	60.009	20	GCTATGGAACTTGGGTGTGG	60.007	20	124	128581	128704	TTACGGGGCGTAAAACAAAA	60.009	20	GCTATGGAACTTGGGTGTGG	60.007	20	125	128580	128704	GCTATGGAACTTGGGTGTGG	60.007	20	TACGGGGCGTAAAACAAAAA	60.009	20	124	107112	107235
NC_027259.1	9	p1	(T)10	10	28976	28985	TACGGGGCGTAAAACAAAAA	60.009	20	GCTATGGAACTTGGGTGTGG	60.007	20	124	128581	128704	TTACGGGGCGTAAAACAAAA	60.009	20	GCTATGGAACTTGGGTGTGG	60.007	20	125	128580	128704	GCTATGGAACTTGGGTGTGG	60.007	20	TACGGGGCGTAAAACAAAAA	60.009	20	124	107112	107235
NC_027259.1	10	p2	(TA)20	40	42134	42173	TACGGGGCGTAAAACAAAAA	60.009	20	GCTATGGAACTTGGGTGTGG	60.007	20	124	128581	128704	TTACGGGGCGTAAAACAAAA	60.009	20	GCTATGGAACTTGGGTGTGG	60.007	20	125	128580	128704	GCTATGGAACTTGGGTGTGG	60.007	20	TACGGGGCGTAAAACAAAAA	60.009	20	124	107112	107235
NC_027259.1	11	p1	(A)10	10	44634	44643	TACGGGGCGTAAAACAAAAA	60.009	20	GCTATGGAACTTGGGTGTGG	60.007	20	124	128581	128704	TTACGGGGCGTAAAACAAAA	60.009	20	GCTATGGAACTTGGGTGTGG	60.007	20	125	128580	128704	GCTATGGAACTTGGGTGTGG	60.007	20	TACGGGGCGTAAAACAAAAA	60.009	20	124	107112	107235
NC_027259.1	12	p1	(T)12	12	46385	46396	TACGGGGCGTAAAACAAAAA	60.009	20	GCTATGGAACTTGGGTGTGG	60.007	20	124	128581	128704	TTACGGGGCGTAAAACAAAA	60.009	20	GCTATGGAACTTGGGTGTGG	60.007	20	125	128580	128704	GCTATGGAACTTGGGTGTGG	60.007	20	TACGGGGCGTAAAACAAAAA	60.009	20	124	107112	107235
NC_027259.1	13	p1	(T)11	11	46996	47006	TACGGGGCGTAAAACAAAAA	60.009	20	GCTATGGAACTTGGGTGTGG	60.007	20	124	128581	128704	TTACGGGGCGTAAAACAAAA	60.009	20	GCTATGGAACTTGGGTGTGG	60.007	20	125	128580	128704	GCTATGGAACTTGGGTGTGG	60.007	20	TACGGGGCGTAAAACAAAAA	60.009	20	124	107112	107235
NC_027259.1	14	p1	(T)10	10	54576	54585	TACGGGGCGTAAAACAAAAA	60.009	20	GCTATGGAACTTGGGTGTGG	60.007	20	124	128581	128704	TTACGGGGCGTAAAACAAAA	60.009	20	GCTATGGAACTTGGGTGTGG	60.007	20	125	128580	128704	GCTATGGAACTTGGGTGTGG	60.007	20	TACGGGGCGTAAAACAAAAA	60.009	20	124	107112	107235
NC_027259.1	15	p1	(T)10	10	63294	63303	TACGGGGCGTAAAACAAAAA	60.009	20	GCTATGGAACTTGGGTGTGG	60.007	20	124	128581	128704	TTACGGGGCGTAAAACAAAA	60.009	20	GCTATGGAACTTGGGTGTGG	60.007	20	125	128580	128704	GCTATGGAACTTGGGTGTGG	60.007	20	TACGGGGCGTAAAACAAAAA	60.009	20	124	107112	107235
NC_027259.1	16	p1	(T)11	11	70093	70103	TACGGGGCGTAAAACAAAAA	60.009	20	GCTATGGAACTTGGGTGTGG	60.007	20	124	128581	128704	TTACGGGGCGTAAAACAAAA	60.009	20	GCTATGGAACTTGGGTGTGG	60.007	20	125	128580	128704	GCTATGGAACTTGGGTGTGG	60.007	20	TACGGGGCGTAAAACAAAAA	60.009	20	124	107112	107235
NC_027259.1	17	p1	(A)10	10	70249	70258	TACGGGGCGTAAAACAAAAA	60.009	20	GCTATGGAACTTGGGTGTGG	60.007	20	124	128581	128704	TTACGGGGCGTAAAACAAAA	60.009	20	GCTATGGAACTTGGGTGTGG	60.007	20	125	128580	128704	GCTATGGAACTTGGGTGTGG	60.007	20	TACGGGGCGTAAAACAAAAA	60.009	20	124	107112	107235
NC_027259.1	18	p1	(A)10	10	81029	81038	TACGGGGCGTAAAACAAAAA	60.009	20	GCTATGGAACTTGGGTGTGG	60.007	20	124	128581	128704	TTACGGGGCGTAAAACAAAA	60.009	20	GCTATGGAACTTGGGTGTGG	60.007	20	125	128580	128704	GCTATGGAACTTGGGTGTGG	60.007	20	TACGGGGCGTAAAACAAAAA	60.009	20	124	107112	107235
NC_027259.1	19	p1	(T)10	10	112505	112514	TACGGGGCGTAAAACAAAAA	60.009	20	GCTATGGAACTTGGGTGTGG	60.007	20	124	128581	128704	TTACGGGGCGTAAAACAAAA	60.009	20	GCTATGGAACTTGGGTGTGG	60.007	20	125	128580	128704	GCTATGGAACTTGGGTGTGG	60.007	20	TACGGGGCGTAAAACAAAAA	60.009	20	124	107112	107235
NC_027259.1	20	p1	(A)11	11	116692	116702	TACGGGGCGTAAAACAAAAA	60.009	20	GCTATGGAACTTGGGTGTGG	60.007	20	124	128581	128704	TTACGGGGCGTAAAACAAAA	60.009	20	GCTATGGAACTTGGGTGTGG	60.007	20	125	128580	128704	GCTATGGAACTTGGGTGTGG	60.007	20	TACGGGGCGTAAAACAAAAA	60.009	20	124	107112	107235
NC_020098.1	1	p1	(T)10	10	163	172	CTCTTTCCAAAAGGCGTGAA	60.003	20	TCTCTCCAAACAAGCCCAAG	60	20	116	11277	11392	GCTAATTGGCCGAAGTGAGA	59.995	20	CCAAGGTTTAGCCAAGGGTT	60.007	20	149	40240	40388	ATGTGGAGACAGGGCATGTT	60.011	20	GCCAAAAAGCATAAGCCAGA	59.998	20	167	73911	74077
NC_020098.1	2	p1	(C)12	12	5222	5233	CTCTTTCCAAAAGGCGTGAA	60.003	20	TCTCTCCAAACAAGCCCAAG	60	20	116	11277	11392	GCTAATTGGCCGAAGTGAGA	59.995	20	CCAAGGTTTAGCCAAGGGTT	60.007	20	149	40240	40388	ATGTGGAGACAGGGCATGTT	60.011	20	GCCAAAAAGCATAAGCCAGA	59.998	20	167	73911	74077
NC_020098.1	3	p2	(TA)8	16	7161	7176	CTCTTTCCAAAAGGCGTGAA	60.003	20	TCTCTCCAAACAAGCCCAAG	60	20	116	11277	11392	GCTAATTGGCCGAAGTGAGA	59.995	20	CCAAGGTTTAGCCAAGGGTT	60.007	20	149	40240	40388	ATGTGGAGACAGGGCATGTT	60.011	20	GCCAAAAAGCATAAGCCAGA	59.998	20	167	73911	74077
NC_020098.1	4	p1	(A)11	11	8702	8712	CTCTTTCCAAAAGGCGTGAA	60.003	20	TCTCTCCAAACAAGCCCAAG	60	20	116	11277	11392	GCTAATTGGCCGAAGTGAGA	59.995	20	CCAAGGTTTAGCCAAGGGTT	60.007	20	149	40240	40388	ATGTGGAGACAGGGCATGTT	60.011	20	GCCAAAAAGCATAAGCCAGA	59.998	20	167	73911	74077
NC_020098.1	5	p1	(A)10	10	12825	12834	CTCTTTCCAAAAGGCGTGAA	60.003	20	TCTCTCCAAACAAGCCCAAG	60	20	116	11277	11392	GCTAATTGGCCGAAGTGAGA	59.995	20	CCAAGGTTTAGCCAAGGGTT	60.007	20	149	40240	40388	ATGTGGAGACAGGGCATGTT	60.011	20	GCCAAAAAGCATAAGCCAGA	59.998	20	167	73911	74077
NC_020098.1	6	p1	(T)10	10	13590	13599	CTCTTTCCAAAAGGCGTGAA	60.003	20	TCTCTCCAAACAAGCCCAAG	60	20	116	11277	11392	GCTAATTGGCCGAAGTGAGA	59.995	20	CCAAGGTTTAGCCAAGGGTT	60.007	20	149	40240	40388	ATGTGGAGACAGGGCATGTT	60.011	20	GCCAAAAAGCATAAGCCAGA	59.998	20	167	73911	74077
NC_020098.1	7	p1	(T)10	10	14993	15002	CTCTTTCCAAAAGGCGTGAA	60.003	20	TCTCTCCAAACAAGCCCAAG	60	20	116	11277	11392	GCTAATTGGCCGAAGTGAGA	59.995	20	CCAAGGTTTAGCCAAGGGTT	60.007	20	149	40240	40388	ATGTGGAGACAGGGCATGTT	60.011	20	GCCAAAAAGCATAAGCCAGA	59.998	20	167	73911	74077
NC_020098.1	8	p1	(A)13	13	16854	16866	CTCTTTCCAAAAGGCGTGAA	60.003	20	TCTCTCCAAACAAGCCCAAG	60	20	116	11277	11392	GCTAATTGGCCGAAGTGAGA	59.995	20	CCAAGGTTTAGCCAAGGGTT	60.007	20	149	40240	40388	ATGTGGAGACAGGGCATGTT	60.011	20	GCCAAAAAGCATAAGCCAGA	59.998	20	167	73911	74077
NC_020098.1	9	p1	(T)13	13	19068	19080	CTCTTTCCAAAAGGCGTGAA	60.003	20	TCTCTCCAAACAAGCCCAAG	60	20	116	11277	11392	GCTAATTGGCCGAAGTGAGA	59.995	20	CCAAGGTTTAGCCAAGGGTT	60.007	20	149	40240	40388	ATGTGGAGACAGGGCATGTT	60.011	20	GCCAAAAAGCATAAGCCAGA	59.998	20	167	73911	74077
NC_020098.1	10	p1	(A)10	10	21674	21683	CTCTTTCCAAAAGGCGTGAA	60.003	20	TCTCTCCAAACAAGCCCAAG	60	20	116	11277	11392	GCTAATTGGCCGAAGTGAGA	59.995	20	CCAAGGTTTAGCCAAGGGTT	60.007	20	149	40240	40388	ATGTGGAGACAGGGCATGTT	60.011	20	GCCAAAAAGCATAAGCCAGA	59.998	20	167	73911	74077
NC_020098.1	11	p1	(A)10	10	37539	37548	CTCTTTCCAAAAGGCGTGAA	60.003	20	TCTCTCCAAACAAGCCCAAG	60	20	116	11277	11392	GCTAATTGGCCGAAGTGAGA	59.995	20	CCAAGGTTTAGCCAAGGGTT	60.007	20	149	40240	40388	ATGTGGAGACAGGGCATGTT	60.011	20	GCCAAAAAGCATAAGCCAGA	59.998	20	167	73911	74077
NC_020098.1	12	p1	(A)14	14	45269	45282	CTCTTTCCAAAAGGCGTGAA	60.003	20	TCTCTCCAAACAAGCCCAAG	60	20	116	11277	11392	GCTAATTGGCCGAAGTGAGA	59.995	20	CCAAGGTTTAGCCAAGGGTT	60.007	20	149	40240	40388	ATGTGGAGACAGGGCATGTT	60.011	20	GCCAAAAAGCATAAGCCAGA	59.998	20	167	73911	74077
NC_020098.1	13	p1	(T)10	10	47288	47297	CTCTTTCCAAAAGGCGTGAA	60.003	20	TCTCTCCAAACAAGCCCAAG	60	20	116	11277	11392	GCTAATTGGCCGAAGTGAGA	59.995	20	CCAAGGTTTAGCCAAGGGTT	60.007	20	149	40240	40388	ATGTGGAGACAGGGCATGTT	60.011	20	GCCAAAAAGCATAAGCCAGA	59.998	20	167	73911	74077
NC_020098.1	14	p2	(TA)8	16	47430	47445	CTCTTTCCAAAAGGCGTGAA	60.003	20	TCTCTCCAAACAAGCCCAAG	60	20	116	11277	11392	GCTAATTGGCCGAAGTGAGA	59.995	20	CCAAGGTTTAGCCAAGGGTT	60.007	20	149	40240	40388	ATGTGGAGACAGGGCATGTT	60.011	20	GCCAAAAAGCATAAGCCAGA	59.998	20	167	73911	74077
NC_020098.1	15	p1	(A)10	10	48081	48090	CTCTTTCCAAAAGGCGTGAA	60.003	20	TCTCTCCAAACAAGCCCAAG	60	20	116	11277	11392	GCTAATTGGCCGAAGTGAGA	59.995	20	CCAAGGTTTAGCCAAGGGTT	60.007	20	149	40240	40388	ATGTGGAGACAGGGCATGTT	60.011	20	GCCAAAAAGCATAAGCCAGA	59.998	20	167	73911	74077
NC_020098.1	16	p1	(T)12	12	49504	49515	CTCTTTCCAAAAGGCGTGAA	60.003	20	TCTCTCCAAACAAGCCCAAG	60	20	116	11277	11392	GCTAATTGGCCGAAGTGAGA	59.995	20	CCAAGGTTTAGCCAAGGGTT	60.007	20	149	40240	40388	ATGTGGAGACAGGGCATGTT	60.011	20	GCCAAAAAGCATAAGCCAGA	59.998	20	167	73911	74077
NC_020098.1	17	p1	(T)10	10	55617	55626	CTCTTTCCAAAAGGCGTGAA	60.003	20	TCTCTCCAAACAAGCCCAAG	60	20	116	11277	11392	GCTAATTGGCCGAAGTGAGA	59.995	20	CCAAGGTTTAGCCAAGGGTT	60.007	20	149	40240	40388	ATGTGGAGACAGGGCATGTT	60.011	20	GCCAAAAAGCATAAGCCAGA	59.998	20	167	73911	74077
NC_020098.1	18	p1	(T)10	10	60236	60245	CTCTTTCCAAAAGGCGTGAA	60.003	20	TCTCTCCAAACAAGCCCAAG	60	20	116	11277	11392	GCTAATTGGCCGAAGTGAGA	59.995	20	CCAAGGTTTAGCCAAGGGTT	60.007	20	149	40240	40388	ATGTGGAGACAGGGCATGTT	60.011	20	GCCAAAAAGCATAAGCCAGA	59.998	20	167	73911	74077
NC_020098.1	19	p1	(A)10	10	60752	60761	CTCTTTCCAAAAGGCGTGAA	60.003	20	TCTCTCCAAACAAGCCCAAG	60	20	116	11277	11392	GCTAATTGGCCGAAGTGAGA	59.995	20	CCAAGGTTTAGCCAAGGGTT	60.007	20	149	40240	40388	ATGTGGAGACAGGGCATGTT	60.011	20	GCCAAAAAGCATAAGCCAGA	59.998	20	167	73911	74077
NC_020098.1	20	c	(T)13agccaaattgaattgataggactatattactattgccagatttcaatgtcataaaatggatcaa(T)10	87	64652	64738	CTCTTTCCAAAAGGCGTGAA	60.003	20	TCTCTCCAAACAAGCCCAAG	60	20	116	11277	11392	GCTAATTGGCCGAAGTGAGA	59.995	20	CCAAGGTTTAGCCAAGGGTT	60.007	20	149	40240	40388	ATGTGGAGACAGGGCATGTT	60.011	20	GCCAAAAAGCATAAGCCAGA	59.998	20	167	73911	74077
NC_020098.1	21	p1	(A)10	10	65076	65085	CTCTTTCCAAAAGGCGTGAA	60.003	20	TCTCTCCAAACAAGCCCAAG	60	20	116	11277	11392	GCTAATTGGCCGAAGTGAGA	59.995	20	CCAAGGTTTAGCCAAGGGTT	60.007	20	149	40240	40388	ATGTGGAGACAGGGCATGTT	60.011	20	GCCAAAAAGCATAAGCCAGA	59.998	20	167	73911	74077
NC_020098.1	22	p1	(T)10	10	71841	71850	CTCTTTCCAAAAGGCGTGAA	60.003	20	TCTCTCCAAACAAGCCCAAG	60	20	116	11277	11392	GCTAATTGGCCGAAGTGAGA	59.995	20	CCAAGGTTTAGCCAAGGGTT	60.007	20	149	40240	40388	ATGTGGAGACAGGGCATGTT	60.011	20	GCCAAAAAGCATAAGCCAGA	59.998	20	167	73911	74077
NC_020098.1	23	p1	(A)10	10	76419	76428	CTCTTTCCAAAAGGCGTGAA	60.003	20	TCTCTCCAAACAAGCCCAAG	60	20	116	11277	11392	GCTAATTGGCCGAAGTGAGA	59.995	20	CCAAGGTTTAGCCAAGGGTT	60.007	20	149	40240	40388	ATGTGGAGACAGGGCATGTT	60.011	20	GCCAAAAAGCATAAGCCAGA	59.998	20	167	73911	74077
NC_020098.1	24	p1	(T)11	11	76876	76886	CTCTTTCCAAAAGGCGTGAA	60.003	20	TCTCTCCAAACAAGCCCAAG	60	20	116	11277	11392	GCTAATTGGCCGAAGTGAGA	59.995	20	CCAAGGTTTAGCCAAGGGTT	60.007	20	149	40240	40388	ATGTGGAGACAGGGCATGTT	60.011	20	GCCAAAAAGCATAAGCCAGA	59.998	20	167	73911	74077
NC_020098.1	25	p1	(T)10	10	79430	79439	CTCTTTCCAAAAGGCGTGAA	60.003	20	TCTCTCCAAACAAGCCCAAG	60	20	116	11277	11392	GCTAATTGGCCGAAGTGAGA	59.995	20	CCAAGGTTTAGCCAAGGGTT	60.007	20	149	40240	40388	ATGTGGAGACAGGGCATGTT	60.011	20	GCCAAAAAGCATAAGCCAGA	59.998	20	167	73911	74077
NC_020098.1	26	p1	(T)14	14	81841	81854	CTCTTTCCAAAAGGCGTGAA	60.003	20	TCTCTCCAAACAAGCCCAAG	60	20	116	11277	11392	GCTAATTGGCCGAAGTGAGA	59.995	20	CCAAGGTTTAGCCAAGGGTT	60.007	20	149	40240	40388	ATGTGGAGACAGGGCATGTT	60.011	20	GCCAAAAAGCATAAGCCAGA	59.998	20	167	73911	74077
NC_020098.1	27	p1	(T)10	10	85003	85012	CTCTTTCCAAAAGGCGTGAA	60.003	20	TCTCTCCAAACAAGCCCAAG	60	20	116	11277	11392	GCTAATTGGCCGAAGTGAGA	59.995	20	CCAAGGTTTAGCCAAGGGTT	60.007	20	149	40240	40388	ATGTGGAGACAGGGCATGTT	60.011	20	GCCAAAAAGCATAAGCCAGA	59.998	20	167	73911	74077
NC_020098.1	28	p1	(A)10	10	97630	97639	CTCTTTCCAAAAGGCGTGAA	60.003	20	TCTCTCCAAACAAGCCCAAG	60	20	116	11277	11392	GCTAATTGGCCGAAGTGAGA	59.995	20	CCAAGGTTTAGCCAAGGGTT	60.007	20	149	40240	40388	ATGTGGAGACAGGGCATGTT	60.011	20	GCCAAAAAGCATAAGCCAGA	59.998	20	167	73911	74077
NC_020098.1	29	c	(T)10acttttttattttacttaacgcaagagaaaaagaaaaagccttctttttgtcattgtacaacgagcatttttgtaaatgataaga(T)10	105	115731	115835	CTCTTTCCAAAAGGCGTGAA	60.003	20	TCTCTCCAAACAAGCCCAAG	60	20	116	11277	11392	GCTAATTGGCCGAAGTGAGA	59.995	20	CCAAGGTTTAGCCAAGGGTT	60.007	20	149	40240	40388	ATGTGGAGACAGGGCATGTT	60.011	20	GCCAAAAAGCATAAGCCAGA	59.998	20	167	73911	74077
NC_020098.1	30	p1	(A)10	10	120821	120830	CTCTTTCCAAAAGGCGTGAA	60.003	20	TCTCTCCAAACAAGCCCAAG	60	20	116	11277	11392	GCTAATTGGCCGAAGTGAGA	59.995	20	CCAAGGTTTAGCCAAGGGTT	60.007	20	149	40240	40388	ATGTGGAGACAGGGCATGTT	60.011	20	GCCAAAAAGCATAAGCCAGA	59.998	20	167	73911	74077
NC_020098.1	31	p1	(T)13	13	126027	126039	CTCTTTCCAAAAGGCGTGAA	60.003	20	TCTCTCCAAACAAGCCCAAG	60	20	116	11277	11392	GCTAATTGGCCGAAGTGAGA	59.995	20	CCAAGGTTTAGCCAAGGGTT	60.007	20	149	40240	40388	ATGTGGAGACAGGGCATGTT	60.011	20	GCCAAAAAGCATAAGCCAGA	59.998	20	167	73911	74077
NC_020098.1	32	p1	(C)11	11	127255	127265	CTCTTTCCAAAAGGCGTGAA	60.003	20	TCTCTCCAAACAAGCCCAAG	60	20	116	11277	11392	GCTAATTGGCCGAAGTGAGA	59.995	20	CCAAGGTTTAGCCAAGGGTT	60.007	20	149	40240	40388	ATGTGGAGACAGGGCATGTT	60.011	20	GCCAAAAAGCATAAGCCAGA	59.998	20	167	73911	74077
NC_020098.1	33	p1	(T)10	10	141633	141642	CTCTTTCCAAAAGGCGTGAA	60.003	20	TCTCTCCAAACAAGCCCAAG	60	20	116	11277	11392	GCTAATTGGCCGAAGTGAGA	59.995	20	CCAAGGTTTAGCCAAGGGTT	60.007	20	149	40240	40388	ATGTGGAGACAGGGCATGTT	60.011	20	GCCAAAAAGCATAAGCCAGA	59.998	20	167	73911	74077
NC_016433.2	1	p1	(A)10	10	239	248	TTCGTCGGAACCCATAGTGT	60.007	20	CCCCTGACAAAGCAAGAAGA	60	20	161	84632	84792	TTCGTCGGAACCCATAGTGT	60.007	20	TCCCCTGACAAAGCAAGAAG	60	20	162	84632	84793	TCAGCAATCACTTGTTCGGA	60.003	20	CATACCGGCGGAGTATTCAC	59.995	20	251	19766	20016
NC_016433.2	2	p1	(A)10	10	4381	4390	TTCGTCGGAACCCATAGTGT	60.007	20	CCCCTGACAAAGCAAGAAGA	60	20	161	84632	84792	TTCGTCGGAACCCATAGTGT	60.007	20	TCCCCTGACAAAGCAAGAAG	60	20	162	84632	84793	TCAGCAATCACTTGTTCGGA	60.003	20	CATACCGGCGGAGTATTCAC	59.995	20	251	19766	20016
NC_016433.2	3	p1	(A)10	10	8578	8587	TTCGTCGGAACCCATAGTGT	60.007	20	CCCCTGACAAAGCAAGAAGA	60	20	161	84632	84792	TTCGTCGGAACCCATAGTGT	60.007	20	TCCCCTGACAAAGCAAGAAG	60	20	162	84632	84793	TCAGCAATCACTTGTTCGGA	60.003	20	CATACCGGCGGAGTATTCAC	59.995	20	251	19766	20016
NC_016433.2	4	p1	(T)11	11	13440	13450	TTCGTCGGAACCCATAGTGT	60.007	20	CCCCTGACAAAGCAAGAAGA	60	20	161	84632	84792	TTCGTCGGAACCCATAGTGT	60.007	20	TCCCCTGACAAAGCAAGAAG	60	20	162	84632	84793	TCAGCAATCACTTGTTCGGA	60.003	20	CATACCGGCGGAGTATTCAC	59.995	20	251	19766	20016
NC_016433.2	5	p1	(T)11	11	18895	18905	TTCGTCGGAACCCATAGTGT	60.007	20	CCCCTGACAAAGCAAGAAGA	60	20	161	84632	84792	TTCGTCGGAACCCATAGTGT	60.007	20	TCCCCTGACAAAGCAAGAAG	60	20	162	84632	84793	TCAGCAATCACTTGTTCGGA	60.003	20	CATACCGGCGGAGTATTCAC	59.995	20	251	19766	20016
NC_016433.2	6	p1	(C)11	11	36699	36709	TTCGTCGGAACCCATAGTGT	60.007	20	CCCCTGACAAAGCAAGAAGA	60	20	161	84632	84792	TTCGTCGGAACCCATAGTGT	60.007	20	TCCCCTGACAAAGCAAGAAG	60	20	162	84632	84793	TCAGCAATCACTTGTTCGGA	60.003	20	CATACCGGCGGAGTATTCAC	59.995	20	251	19766	20016
NC_016433.2	7	p2	(AT)6	12	42984	42995	TTCGTCGGAACCCATAGTGT	60.007	20	CCCCTGACAAAGCAAGAAGA	60	20	161	84632	84792	TTCGTCGGAACCCATAGTGT	60.007	20	TCCCCTGACAAAGCAAGAAG	60	20	162	84632	84793	TCAGCAATCACTTGTTCGGA	60.003	20	CATACCGGCGGAGTATTCAC	59.995	20	251	19766	20016
NC_016433.2	8	p1	(T)11	11	43915	43925	TTCGTCGGAACCCATAGTGT	60.007	20	CCCCTGACAAAGCAAGAAGA	60	20	161	84632	84792	TTCGTCGGAACCCATAGTGT	60.007	20	TCCCCTGACAAAGCAAGAAG	60	20	162	84632	84793	TCAGCAATCACTTGTTCGGA	60.003	20	CATACCGGCGGAGTATTCAC	59.995	20	251	19766	20016
NC_016433.2	9	p1	(T)10	10	44799	44808	TTCGTCGGAACCCATAGTGT	60.007	20	CCCCTGACAAAGCAAGAAGA	60	20	161	84632	84792	TTCGTCGGAACCCATAGTGT	60.007	20	TCCCCTGACAAAGCAAGAAG	60	20	162	84632	84793	TCAGCAATCACTTGTTCGGA	60.003	20	CATACCGGCGGAGTATTCAC	59.995	20	251	19766	20016
NC_016433.2	10	p2	(TA)6	12	47040	47051	TTCGTCGGAACCCATAGTGT	60.007	20	CCCCTGACAAAGCAAGAAGA	60	20	161	84632	84792	TTCGTCGGAACCCATAGTGT	60.007	20	TCCCCTGACAAAGCAAGAAG	60	20	162	84632	84793	TCAGCAATCACTTGTTCGGA	60.003	20	CATACCGGCGGAGTATTCAC	59.995	20	251	19766	20016
NC_016433.2	11	p1	(T)10	10	49156	49165	TTCGTCGGAACCCATAGTGT	60.007	20	CCCCTGACAAAGCAAGAAGA	60	20	161	84632	84792	TTCGTCGGAACCCATAGTGT	60.007	20	TCCCCTGACAAAGCAAGAAG	60	20	162	84632	84793	TCAGCAATCACTTGTTCGGA	60.003	20	CATACCGGCGGAGTATTCAC	59.995	20	251	19766	20016
NC_016433.2	12	p1	(C)10	10	51903	51912	TTCGTCGGAACCCATAGTGT	60.007	20	CCCCTGACAAAGCAAGAAGA	60	20	161	84632	84792	TTCGTCGGAACCCATAGTGT	60.007	20	TCCCCTGACAAAGCAAGAAG	60	20	162	84632	84793	TCAGCAATCACTTGTTCGGA	60.003	20	CATACCGGCGGAGTATTCAC	59.995	20	251	19766	20016
NC_016433.2	13	p1	(T)10	10	55417	55426	TTCGTCGGAACCCATAGTGT	60.007	20	CCCCTGACAAAGCAAGAAGA	60	20	161	84632	84792	TTCGTCGGAACCCATAGTGT	60.007	20	TCCCCTGACAAAGCAAGAAG	60	20	162	84632	84793	TCAGCAATCACTTGTTCGGA	60.003	20	CATACCGGCGGAGTATTCAC	59.995	20	251	19766	20016
NC_016433.2	14	p1	(T)10	10	59974	59983	TTCGTCGGAACCCATAGTGT	60.007	20	CCCCTGACAAAGCAAGAAGA	60	20	161	84632	84792	TTCGTCGGAACCCATAGTGT	60.007	20	TCCCCTGACAAAGCAAGAAG	60	20	162	84632	84793	TCAGCAATCACTTGTTCGGA	60.003	20	CATACCGGCGGAGTATTCAC	59.995	20	251	19766	20016
NC_016433.2	15	p1	(C)10	10	66525	66534	TTCGTCGGAACCCATAGTGT	60.007	20	CCCCTGACAAAGCAAGAAGA	60	20	161	84632	84792	TTCGTCGGAACCCATAGTGT	60.007	20	TCCCCTGACAAAGCAAGAAG	60	20	162	84632	84793	TCAGCAATCACTTGTTCGGA	60.003	20	CATACCGGCGGAGTATTCAC	59.995	20	251	19766	20016
NC_016433.2	16	p1	(T)10	10	71246	71255	TTCGTCGGAACCCATAGTGT	60.007	20	CCCCTGACAAAGCAAGAAGA	60	20	161	84632	84792	TTCGTCGGAACCCATAGTGT	60.007	20	TCCCCTGACAAAGCAAGAAG	60	20	162	84632	84793	TCAGCAATCACTTGTTCGGA	60.003	20	CATACCGGCGGAGTATTCAC	59.995	20	251	19766	20016
NC_016433.2	17	p1	(A)10	10	72464	72473	TTCGTCGGAACCCATAGTGT	60.007	20	CCCCTGACAAAGCAAGAAGA	60	20	161	84632	84792	TTCGTCGGAACCCATAGTGT	60.007	20	TCCCCTGACAAAGCAAGAAG	60	20	162	84632	84793	TCAGCAATCACTTGTTCGGA	60.003	20	CATACCGGCGGAGTATTCAC	59.995	20	251	19766	20016
NC_016433.2	18	p1	(T)11	11	81161	81171	TTCGTCGGAACCCATAGTGT	60.007	20	CCCCTGACAAAGCAAGAAGA	60	20	161	84632	84792	TTCGTCGGAACCCATAGTGT	60.007	20	TCCCCTGACAAAGCAAGAAG	60	20	162	84632	84793	TCAGCAATCACTTGTTCGGA	60.003	20	CATACCGGCGGAGTATTCAC	59.995	20	251	19766	20016
NC_016433.2	19	p1	(T)10	10	102974	102983	TTCGTCGGAACCCATAGTGT	60.007	20	CCCCTGACAAAGCAAGAAGA	60	20	161	84632	84792	TTCGTCGGAACCCATAGTGT	60.007	20	TCCCCTGACAAAGCAAGAAG	60	20	162	84632	84793	TCAGCAATCACTTGTTCGGA	60.003	20	CATACCGGCGGAGTATTCAC	59.995	20	251	19766	20016
NC_016433.2	20	p1	(T)11	11	113873	113883	TTCGTCGGAACCCATAGTGT	60.007	20	CCCCTGACAAAGCAAGAAGA	60	20	161	84632	84792	TTCGTCGGAACCCATAGTGT	60.007	20	TCCCCTGACAAAGCAAGAAG	60	20	162	84632	84793	TCAGCAATCACTTGTTCGGA	60.003	20	CATACCGGCGGAGTATTCAC	59.995	20	251	19766	20016
NC_016433.2	21	p1	(A)10	10	121267	121276	TTCGTCGGAACCCATAGTGT	60.007	20	CCCCTGACAAAGCAAGAAGA	60	20	161	84632	84792	TTCGTCGGAACCCATAGTGT	60.007	20	TCCCCTGACAAAGCAAGAAG	60	20	162	84632	84793	TCAGCAATCACTTGTTCGGA	60.003	20	CATACCGGCGGAGTATTCAC	59.995	20	251	19766	20016
NC_016433.2	22	p1	(T)10	10	126393	126402	TTCGTCGGAACCCATAGTGT	60.007	20	CCCCTGACAAAGCAAGAAGA	60	20	161	84632	84792	TTCGTCGGAACCCATAGTGT	60.007	20	TCCCCTGACAAAGCAAGAAG	60	20	162	84632	84793	TCAGCAATCACTTGTTCGGA	60.003	20	CATACCGGCGGAGTATTCAC	59.995	20	251	19766	20016
NC_016433.2	23	p1	(A)10	10	135512	135521	TTCGTCGGAACCCATAGTGT	60.007	20	CCCCTGACAAAGCAAGAAGA	60	20	161	84632	84792	TTCGTCGGAACCCATAGTGT	60.007	20	TCCCCTGACAAAGCAAGAAG	60	20	162	84632	84793	TCAGCAATCACTTGTTCGGA	60.003	20	CATACCGGCGGAGTATTCAC	59.995	20	251	19766	20016
NC_021449.1	1	p1	(A)11	11	1620	1630	CGGACCCCTGACACAAATAG	60	20	TTGCTTGGCGAAATAGAAGG	59.991	20	183	76318	76500	GCCTTGGAATAACGAGCAGA	59.995	20	TCGAGCAATTTCGCATACAA	59.994	20	276	17260	17535	GCCTTGGAATAACGAGCAGA	59.995	20	TTCGAGCAATTTCGCATACA	59.994	20	277	17260	17536
NC_021449.1	2	p1	(A)10	10	4208	4217	CGGACCCCTGACACAAATAG	60	20	TTGCTTGGCGAAATAGAAGG	59.991	20	183	76318	76500	GCCTTGGAATAACGAGCAGA	59.995	20	TCGAGCAATTTCGCATACAA	59.994	20	276	17260	17535	GCCTTGGAATAACGAGCAGA	59.995	20	TTCGAGCAATTTCGCATACA	59.994	20	277	17260	17536
NC_021449.1	3	p1	(C)10	10	5294	5303	CGGACCCCTGACACAAATAG	60	20	TTGCTTGGCGAAATAGAAGG	59.991	20	183	76318	76500	GCCTTGGAATAACGAGCAGA	59.995	20	TCGAGCAATTTCGCATACAA	59.994	20	276	17260	17535	GCCTTGGAATAACGAGCAGA	59.995	20	TTCGAGCAATTTCGCATACA	59.994	20	277	17260	17536
NC_021449.1	4	p1	(A)10	10	5446	5455	CGGACCCCTGACACAAATAG	60	20	TTGCTTGGCGAAATAGAAGG	59.991	20	183	76318	76500	GCCTTGGAATAACGAGCAGA	59.995	20	TCGAGCAATTTCGCATACAA	59.994	20	276	17260	17535	GCCTTGGAATAACGAGCAGA	59.995	20	TTCGAGCAATTTCGCATACA	59.994	20	277	17260	17536
NC_021449.1	5	p1	(A)10	10	7362	7371	CGGACCCCTGACACAAATAG	60	20	TTGCTTGGCGAAATAGAAGG	59.991	20	183	76318	76500	GCCTTGGAATAACGAGCAGA	59.995	20	TCGAGCAATTTCGCATACAA	59.994	20	276	17260	17535	GCCTTGGAATAACGAGCAGA	59.995	20	TTCGAGCAATTTCGCATACA	59.994	20	277	17260	17536
NC_021449.1	6	p1	(T)10	10	7475	7484	CGGACCCCTGACACAAATAG	60	20	TTGCTTGGCGAAATAGAAGG	59.991	20	183	76318	76500	GCCTTGGAATAACGAGCAGA	59.995	20	TCGAGCAATTTCGCATACAA	59.994	20	276	17260	17535	GCCTTGGAATAACGAGCAGA	59.995	20	TTCGAGCAATTTCGCATACA	59.994	20	277	17260	17536
NC_021449.1	7	p1	(A)10	10	8094	8103	CGGACCCCTGACACAAATAG	60	20	TTGCTTGGCGAAATAGAAGG	59.991	20	183	76318	76500	GCCTTGGAATAACGAGCAGA	59.995	20	TCGAGCAATTTCGCATACAA	59.994	20	276	17260	17535	GCCTTGGAATAACGAGCAGA	59.995	20	TTCGAGCAATTTCGCATACA	59.994	20	277	17260	17536
NC_021449.1	8	p1	(A)11	11	9282	9292	CGGACCCCTGACACAAATAG	60	20	TTGCTTGGCGAAATAGAAGG	59.991	20	183	76318	76500	GCCTTGGAATAACGAGCAGA	59.995	20	TCGAGCAATTTCGCATACAA	59.994	20	276	17260	17535	GCCTTGGAATAACGAGCAGA	59.995	20	TTCGAGCAATTTCGCATACA	59.994	20	277	17260	17536
NC_021449.1	9	p1	(A)11	11	14741	14751	CGGACCCCTGACACAAATAG	60	20	TTGCTTGGCGAAATAGAAGG	59.991	20	183	76318	76500	GCCTTGGAATAACGAGCAGA	59.995	20	TCGAGCAATTTCGCATACAA	59.994	20	276	17260	17535	GCCTTGGAATAACGAGCAGA	59.995	20	TTCGAGCAATTTCGCATACA	59.994	20	277	17260	17536
NC_021449.1	10	c	(T)10atttatgttacgcgaatcaac(A)10	41	27835	27875	CGGACCCCTGACACAAATAG	60	20	TTGCTTGGCGAAATAGAAGG	59.991	20	183	76318	76500	GCCTTGGAATAACGAGCAGA	59.995	20	TCGAGCAATTTCGCATACAA	59.994	20	276	17260	17535	GCCTTGGAATAACGAGCAGA	59.995	20	TTCGAGCAATTTCGCATACA	59.994	20	277	17260	17536
NC_021449.1	11	p1	(A)10	10	31543	31552	CGGACCCCTGACACAAATAG	60	20	TTGCTTGGCGAAATAGAAGG	59.991	20	183	76318	76500	GCCTTGGAATAACGAGCAGA	59.995	20	TCGAGCAATTTCGCATACAA	59.994	20	276	17260	17535	GCCTTGGAATAACGAGCAGA	59.995	20	TTCGAGCAATTTCGCATACA	59.994	20	277	17260	17536
NC_021449.1	12	p1	(A)10	10	41576	41585	CGGACCCCTGACACAAATAG	60	20	TTGCTTGGCGAAATAGAAGG	59.991	20	183	76318	76500	GCCTTGGAATAACGAGCAGA	59.995	20	TCGAGCAATTTCGCATACAA	59.994	20	276	17260	17535	GCCTTGGAATAACGAGCAGA	59.995	20	TTCGAGCAATTTCGCATACA	59.994	20	277	17260	17536
NC_021449.1	13	p2	(TA)9	18	43919	43936	CGGACCCCTGACACAAATAG	60	20	TTGCTTGGCGAAATAGAAGG	59.991	20	183	76318	76500	GCCTTGGAATAACGAGCAGA	59.995	20	TCGAGCAATTTCGCATACAA	59.994	20	276	17260	17535	GCCTTGGAATAACGAGCAGA	59.995	20	TTCGAGCAATTTCGCATACA	59.994	20	277	17260	17536
NC_021449.1	14	p1	(T)11	11	45026	45036	CGGACCCCTGACACAAATAG	60	20	TTGCTTGGCGAAATAGAAGG	59.991	20	183	76318	76500	GCCTTGGAATAACGAGCAGA	59.995	20	TCGAGCAATTTCGCATACAA	59.994	20	276	17260	17535	GCCTTGGAATAACGAGCAGA	59.995	20	TTCGAGCAATTTCGCATACA	59.994	20	277	17260	17536
NC_021449.1	15	p1	(A)11	11	50175	50185	CGGACCCCTGACACAAATAG	60	20	TTGCTTGGCGAAATAGAAGG	59.991	20	183	76318	76500	GCCTTGGAATAACGAGCAGA	59.995	20	TCGAGCAATTTCGCATACAA	59.994	20	276	17260	17535	GCCTTGGAATAACGAGCAGA	59.995	20	TTCGAGCAATTTCGCATACA	59.994	20	277	17260	17536
NC_021449.1	16	p1	(T)10	10	52960	52969	CGGACCCCTGACACAAATAG	60	20	TTGCTTGGCGAAATAGAAGG	59.991	20	183	76318	76500	GCCTTGGAATAACGAGCAGA	59.995	20	TCGAGCAATTTCGCATACAA	59.994	20	276	17260	17535	GCCTTGGAATAACGAGCAGA	59.995	20	TTCGAGCAATTTCGCATACA	59.994	20	277	17260	17536
NC_021449.1	17	p1	(T)11	11	55803	55813	CGGACCCCTGACACAAATAG	60	20	TTGCTTGGCGAAATAGAAGG	59.991	20	183	76318	76500	GCCTTGGAATAACGAGCAGA	59.995	20	TCGAGCAATTTCGCATACAA	59.994	20	276	17260	17535	GCCTTGGAATAACGAGCAGA	59.995	20	TTCGAGCAATTTCGCATACA	59.994	20	277	17260	17536
NC_021449.1	18	p1	(T)10	10	69190	69199	CGGACCCCTGACACAAATAG	60	20	TTGCTTGGCGAAATAGAAGG	59.991	20	183	76318	76500	GCCTTGGAATAACGAGCAGA	59.995	20	TCGAGCAATTTCGCATACAA	59.994	20	276	17260	17535	GCCTTGGAATAACGAGCAGA	59.995	20	TTCGAGCAATTTCGCATACA	59.994	20	277	17260	17536
NC_021449.1	19	p1	(T)10	10	69545	69554	CGGACCCCTGACACAAATAG	60	20	TTGCTTGGCGAAATAGAAGG	59.991	20	183	76318	76500	GCCTTGGAATAACGAGCAGA	59.995	20	TCGAGCAATTTCGCATACAA	59.994	20	276	17260	17535	GCCTTGGAATAACGAGCAGA	59.995	20	TTCGAGCAATTTCGCATACA	59.994	20	277	17260	17536
NC_021449.1	20	p1	(A)10	10	73128	73137	CGGACCCCTGACACAAATAG	60	20	TTGCTTGGCGAAATAGAAGG	59.991	20	183	76318	76500	GCCTTGGAATAACGAGCAGA	59.995	20	TCGAGCAATTTCGCATACAA	59.994	20	276	17260	17535	GCCTTGGAATAACGAGCAGA	59.995	20	TTCGAGCAATTTCGCATACA	59.994	20	277	17260	17536
NC_021449.1	21	p1	(T)10	10	79434	79443	CGGACCCCTGACACAAATAG	60	20	TTGCTTGGCGAAATAGAAGG	59.991	20	183	76318	76500	GCCTTGGAATAACGAGCAGA	59.995	20	TCGAGCAATTTCGCATACAA	59.994	20	276	17260	17535	GCCTTGGAATAACGAGCAGA	59.995	20	TTCGAGCAATTTCGCATACA	59.994	20	277	17260	17536
NC_021449.1	22	p1	(T)10	10	81369	81378	CGGACCCCTGACACAAATAG	60	20	TTGCTTGGCGAAATAGAAGG	59.991	20	183	76318	76500	GCCTTGGAATAACGAGCAGA	59.995	20	TCGAGCAATTTCGCATACAA	59.994	20	276	17260	17535	GCCTTGGAATAACGAGCAGA	59.995	20	TTCGAGCAATTTCGCATACA	59.994	20	277	17260	17536
NC_021449.1	23	p1	(A)10	10	110211	110220	CGGACCCCTGACACAAATAG	60	20	TTGCTTGGCGAAATAGAAGG	59.991	20	183	76318	76500	GCCTTGGAATAACGAGCAGA	59.995	20	TCGAGCAATTTCGCATACAA	59.994	20	276	17260	17535	GCCTTGGAATAACGAGCAGA	59.995	20	TTCGAGCAATTTCGCATACA	59.994	20	277	17260	17536
NC_021449.1	24	p1	(A)10	10	113278	113287	CGGACCCCTGACACAAATAG	60	20	TTGCTTGGCGAAATAGAAGG	59.991	20	183	76318	76500	GCCTTGGAATAACGAGCAGA	59.995	20	TCGAGCAATTTCGCATACAA	59.994	20	276	17260	17535	GCCTTGGAATAACGAGCAGA	59.995	20	TTCGAGCAATTTCGCATACA	59.994	20	277	17260	17536
NC_021449.1	25	p1	(T)10	10	115072	115081	CGGACCCCTGACACAAATAG	60	20	TTGCTTGGCGAAATAGAAGG	59.991	20	183	76318	76500	GCCTTGGAATAACGAGCAGA	59.995	20	TCGAGCAATTTCGCATACAA	59.994	20	276	17260	17535	GCCTTGGAATAACGAGCAGA	59.995	20	TTCGAGCAATTTCGCATACA	59.994	20	277	17260	17536
NC_021449.1	26	p1	(T)10	10	120844	120853	CGGACCCCTGACACAAATAG	60	20	TTGCTTGGCGAAATAGAAGG	59.991	20	183	76318	76500	GCCTTGGAATAACGAGCAGA	59.995	20	TCGAGCAATTTCGCATACAA	59.994	20	276	17260	17535	GCCTTGGAATAACGAGCAGA	59.995	20	TTCGAGCAATTTCGCATACA	59.994	20	277	17260	17536
NC_021449.1	27	p1	(T)11	11	122001	122011	CGGACCCCTGACACAAATAG	60	20	TTGCTTGGCGAAATAGAAGG	59.991	20	183	76318	76500	GCCTTGGAATAACGAGCAGA	59.995	20	TCGAGCAATTTCGCATACAA	59.994	20	276	17260	17535	GCCTTGGAATAACGAGCAGA	59.995	20	TTCGAGCAATTTCGCATACA	59.994	20	277	17260	17536
NC_021449.1	28	p1	(T)13	13	122278	122290	CGGACCCCTGACACAAATAG	60	20	TTGCTTGGCGAAATAGAAGG	59.991	20	183	76318	76500	GCCTTGGAATAACGAGCAGA	59.995	20	TCGAGCAATTTCGCATACAA	59.994	20	276	17260	17535	GCCTTGGAATAACGAGCAGA	59.995	20	TTCGAGCAATTTCGCATACA	59.994	20	277	17260	17536
NC_016468.1	1	p1	(A)10	10	9504	9513	CTCTTTCCAAAAGGCGTGAA	60.003	20	TCTCTCCAAACAAGCCCAAG	60	20	116	11111	11226	TCCAGACATGCTCAACTCCA	59.999	20	TCTAAAGATGCCTTCGGCAC	59.995	20	136	66082	66217	TAACCGTACGGGCATGATCT	59.995	20	TAGAAAGCAACGGAGCCATC	59.995	20	199	71081	71279
NC_016468.1	2	p1	(C)10	10	16633	16642	CTCTTTCCAAAAGGCGTGAA	60.003	20	TCTCTCCAAACAAGCCCAAG	60	20	116	11111	11226	TCCAGACATGCTCAACTCCA	59.999	20	TCTAAAGATGCCTTCGGCAC	59.995	20	136	66082	66217	TAACCGTACGGGCATGATCT	59.995	20	TAGAAAGCAACGGAGCCATC	59.995	20	199	71081	71279
NC_016468.1	3	p1	(T)13	13	18816	18828	CTCTTTCCAAAAGGCGTGAA	60.003	20	TCTCTCCAAACAAGCCCAAG	60	20	116	11111	11226	TCCAGACATGCTCAACTCCA	59.999	20	TCTAAAGATGCCTTCGGCAC	59.995	20	136	66082	66217	TAACCGTACGGGCATGATCT	59.995	20	TAGAAAGCAACGGAGCCATC	59.995	20	199	71081	71279
NC_016468.1	4	p1	(T)10	10	43822	43831	CTCTTTCCAAAAGGCGTGAA	60.003	20	TCTCTCCAAACAAGCCCAAG	60	20	116	11111	11226	TCCAGACATGCTCAACTCCA	59.999	20	TCTAAAGATGCCTTCGGCAC	59.995	20	136	66082	66217	TAACCGTACGGGCATGATCT	59.995	20	TAGAAAGCAACGGAGCCATC	59.995	20	199	71081	71279
NC_016468.1	5	p1	(A)10	10	44908	44917	CTCTTTCCAAAAGGCGTGAA	60.003	20	TCTCTCCAAACAAGCCCAAG	60	20	116	11111	11226	TCCAGACATGCTCAACTCCA	59.999	20	TCTAAAGATGCCTTCGGCAC	59.995	20	136	66082	66217	TAACCGTACGGGCATGATCT	59.995	20	TAGAAAGCAACGGAGCCATC	59.995	20	199	71081	71279
NC_016468.1	6	p1	(A)10	10	47287	47296	CTCTTTCCAAAAGGCGTGAA	60.003	20	TCTCTCCAAACAAGCCCAAG	60	20	116	11111	11226	TCCAGACATGCTCAACTCCA	59.999	20	TCTAAAGATGCCTTCGGCAC	59.995	20	136	66082	66217	TAACCGTACGGGCATGATCT	59.995	20	TAGAAAGCAACGGAGCCATC	59.995	20	199	71081	71279
NC_016468.1	7	p1	(T)10	10	55300	55309	CTCTTTCCAAAAGGCGTGAA	60.003	20	TCTCTCCAAACAAGCCCAAG	60	20	116	11111	11226	TCCAGACATGCTCAACTCCA	59.999	20	TCTAAAGATGCCTTCGGCAC	59.995	20	136	66082	66217	TAACCGTACGGGCATGATCT	59.995	20	TAGAAAGCAACGGAGCCATC	59.995	20	199	71081	71279
NC_016468.1	8	p1	(A)10	10	62431	62440	CTCTTTCCAAAAGGCGTGAA	60.003	20	TCTCTCCAAACAAGCCCAAG	60	20	116	11111	11226	TCCAGACATGCTCAACTCCA	59.999	20	TCTAAAGATGCCTTCGGCAC	59.995	20	136	66082	66217	TAACCGTACGGGCATGATCT	59.995	20	TAGAAAGCAACGGAGCCATC	59.995	20	199	71081	71279
NC_016468.1	9	p1	(T)10	10	83120	83129	CTCTTTCCAAAAGGCGTGAA	60.003	20	TCTCTCCAAACAAGCCCAAG	60	20	116	11111	11226	TCCAGACATGCTCAACTCCA	59.999	20	TCTAAAGATGCCTTCGGCAC	59.995	20	136	66082	66217	TAACCGTACGGGCATGATCT	59.995	20	TAGAAAGCAACGGAGCCATC	59.995	20	199	71081	71279
NC_016468.1	10	p2	(TC)6	12	99269	99280	CTCTTTCCAAAAGGCGTGAA	60.003	20	TCTCTCCAAACAAGCCCAAG	60	20	116	11111	11226	TCCAGACATGCTCAACTCCA	59.999	20	TCTAAAGATGCCTTCGGCAC	59.995	20	136	66082	66217	TAACCGTACGGGCATGATCT	59.995	20	TAGAAAGCAACGGAGCCATC	59.995	20	199	71081	71279
NC_016468.1	11	p2	(AG)6	12	138908	138919	CTCTTTCCAAAAGGCGTGAA	60.003	20	TCTCTCCAAACAAGCCCAAG	60	20	116	11111	11226	TCCAGACATGCTCAACTCCA	59.999	20	TCTAAAGATGCCTTCGGCAC	59.995	20	136	66082	66217	TAACCGTACGGGCATGATCT	59.995	20	TAGAAAGCAACGGAGCCATC	59.995	20	199	71081	71279
GHX	1	p1	(A)10	10	25563	25572	TGAAAGGAACAGAAAAGGCG	60.003	20	TAGAAAGCAACGGAGCCATC	59.995	20	227	95429	95655	TGTTAATTGAGTGCCCGGTT	60.01	20	TGCCACTCGAAATCAAGACA	60.003	20	223	45625	45847	GAGTTGCTGGTGTATTGGGG	60.007	20	CACGGAATGTATTTGCACCA	60.006	20	102	58520	58621
GHX	2	p1	(A)10	10	25713	25722	TGAAAGGAACAGAAAAGGCG	60.003	20	TAGAAAGCAACGGAGCCATC	59.995	20	227	95429	95655	TGTTAATTGAGTGCCCGGTT	60.01	20	TGCCACTCGAAATCAAGACA	60.003	20	223	45625	45847	GAGTTGCTGGTGTATTGGGG	60.007	20	CACGGAATGTATTTGCACCA	60.006	20	102	58520	58621
GHX	3	p1	(T)10	10	27484	27493	TGAAAGGAACAGAAAAGGCG	60.003	20	TAGAAAGCAACGGAGCCATC	59.995	20	227	95429	95655	TGTTAATTGAGTGCCCGGTT	60.01	20	TGCCACTCGAAATCAAGACA	60.003	20	223	45625	45847	GAGTTGCTGGTGTATTGGGG	60.007	20	CACGGAATGTATTTGCACCA	60.006	20	102	58520	58621
GHX	4	p1	(A)10	10	29386	29395	TGAAAGGAACAGAAAAGGCG	60.003	20	TAGAAAGCAACGGAGCCATC	59.995	20	227	95429	95655	TGTTAATTGAGTGCCCGGTT	60.01	20	TGCCACTCGAAATCAAGACA	60.003	20	223	45625	45847	GAGTTGCTGGTGTATTGGGG	60.007	20	CACGGAATGTATTTGCACCA	60.006	20	102	58520	58621
GHX	5	p1	(A)11	11	30010	30020	TGAAAGGAACAGAAAAGGCG	60.003	20	TAGAAAGCAACGGAGCCATC	59.995	20	227	95429	95655	TGTTAATTGAGTGCCCGGTT	60.01	20	TGCCACTCGAAATCAAGACA	60.003	20	223	45625	45847	GAGTTGCTGGTGTATTGGGG	60.007	20	CACGGAATGTATTTGCACCA	60.006	20	102	58520	58621
GHX	6	p1	(A)12	12	30384	30395	TGAAAGGAACAGAAAAGGCG	60.003	20	TAGAAAGCAACGGAGCCATC	59.995	20	227	95429	95655	TGTTAATTGAGTGCCCGGTT	60.01	20	TGCCACTCGAAATCAAGACA	60.003	20	223	45625	45847	GAGTTGCTGGTGTATTGGGG	60.007	20	CACGGAATGTATTTGCACCA	60.006	20	102	58520	58621
GHX	7	p1	(A)10	10	32579	32588	TGAAAGGAACAGAAAAGGCG	60.003	20	TAGAAAGCAACGGAGCCATC	59.995	20	227	95429	95655	TGTTAATTGAGTGCCCGGTT	60.01	20	TGCCACTCGAAATCAAGACA	60.003	20	223	45625	45847	GAGTTGCTGGTGTATTGGGG	60.007	20	CACGGAATGTATTTGCACCA	60.006	20	102	58520	58621
GHX	8	p1	(T)11	11	33894	33904	TGAAAGGAACAGAAAAGGCG	60.003	20	TAGAAAGCAACGGAGCCATC	59.995	20	227	95429	95655	TGTTAATTGAGTGCCCGGTT	60.01	20	TGCCACTCGAAATCAAGACA	60.003	20	223	45625	45847	GAGTTGCTGGTGTATTGGGG	60.007	20	CACGGAATGTATTTGCACCA	60.006	20	102	58520	58621
GHX	9	c	(T)10gtttcaacgaattctagataaataatgatttatctgatttgaaaacaaaaagac(T)12	76	34495	34570	TGAAAGGAACAGAAAAGGCG	60.003	20	TAGAAAGCAACGGAGCCATC	59.995	20	227	95429	95655	TGTTAATTGAGTGCCCGGTT	60.01	20	TGCCACTCGAAATCAAGACA	60.003	20	223	45625	45847	GAGTTGCTGGTGTATTGGGG	60.007	20	CACGGAATGTATTTGCACCA	60.006	20	102	58520	58621
GHX	10	p1	(A)10	10	35046	35055	TGAAAGGAACAGAAAAGGCG	60.003	20	TAGAAAGCAACGGAGCCATC	59.995	20	227	95429	95655	TGTTAATTGAGTGCCCGGTT	60.01	20	TGCCACTCGAAATCAAGACA	60.003	20	223	45625	45847	GAGTTGCTGGTGTATTGGGG	60.007	20	CACGGAATGTATTTGCACCA	60.006	20	102	58520	58621
GHX	11	p1	(T)12	12	35671	35682	TGAAAGGAACAGAAAAGGCG	60.003	20	TAGAAAGCAACGGAGCCATC	59.995	20	227	95429	95655	TGTTAATTGAGTGCCCGGTT	60.01	20	TGCCACTCGAAATCAAGACA	60.003	20	223	45625	45847	GAGTTGCTGGTGTATTGGGG	60.007	20	CACGGAATGTATTTGCACCA	60.006	20	102	58520	58621
GHX	12	p1	(A)11	11	36018	36028	TGAAAGGAACAGAAAAGGCG	60.003	20	TAGAAAGCAACGGAGCCATC	59.995	20	227	95429	95655	TGTTAATTGAGTGCCCGGTT	60.01	20	TGCCACTCGAAATCAAGACA	60.003	20	223	45625	45847	GAGTTGCTGGTGTATTGGGG	60.007	20	CACGGAATGTATTTGCACCA	60.006	20	102	58520	58621
GHX	13	c	(T)10gaaaag(A)10	26	37584	37609	TGAAAGGAACAGAAAAGGCG	60.003	20	TAGAAAGCAACGGAGCCATC	59.995	20	227	95429	95655	TGTTAATTGAGTGCCCGGTT	60.01	20	TGCCACTCGAAATCAAGACA	60.003	20	223	45625	45847	GAGTTGCTGGTGTATTGGGG	60.007	20	CACGGAATGTATTTGCACCA	60.006	20	102	58520	58621
GHX	14	c	(A)11caaatctaatgcaaaactaaaatacttagaggactcttctgacaaaataaaaaatatgtaattgccagcaaagttgtttc(T)10	101	38238	38338	TGAAAGGAACAGAAAAGGCG	60.003	20	TAGAAAGCAACGGAGCCATC	59.995	20	227	95429	95655	TGTTAATTGAGTGCCCGGTT	60.01	20	TGCCACTCGAAATCAAGACA	60.003	20	223	45625	45847	GAGTTGCTGGTGTATTGGGG	60.007	20	CACGGAATGTATTTGCACCA	60.006	20	102	58520	58621
GHX	15	p1	(T)14	14	39025	39038	TGAAAGGAACAGAAAAGGCG	60.003	20	TAGAAAGCAACGGAGCCATC	59.995	20	227	95429	95655	TGTTAATTGAGTGCCCGGTT	60.01	20	TGCCACTCGAAATCAAGACA	60.003	20	223	45625	45847	GAGTTGCTGGTGTATTGGGG	60.007	20	CACGGAATGTATTTGCACCA	60.006	20	102	58520	58621
GHX	16	p1	(T)11	11	39738	39748	TGAAAGGAACAGAAAAGGCG	60.003	20	TAGAAAGCAACGGAGCCATC	59.995	20	227	95429	95655	TGTTAATTGAGTGCCCGGTT	60.01	20	TGCCACTCGAAATCAAGACA	60.003	20	223	45625	45847	GAGTTGCTGGTGTATTGGGG	60.007	20	CACGGAATGTATTTGCACCA	60.006	20	102	58520	58621
GHX	17	c	(C)11(T)12	23	42265	42287	TGAAAGGAACAGAAAAGGCG	60.003	20	TAGAAAGCAACGGAGCCATC	59.995	20	227	95429	95655	TGTTAATTGAGTGCCCGGTT	60.01	20	TGCCACTCGAAATCAAGACA	60.003	20	223	45625	45847	GAGTTGCTGGTGTATTGGGG	60.007	20	CACGGAATGTATTTGCACCA	60.006	20	102	58520	58621
GHX	18	p1	(T)11	11	42612	42622	TGAAAGGAACAGAAAAGGCG	60.003	20	TAGAAAGCAACGGAGCCATC	59.995	20	227	95429	95655	TGTTAATTGAGTGCCCGGTT	60.01	20	TGCCACTCGAAATCAAGACA	60.003	20	223	45625	45847	GAGTTGCTGGTGTATTGGGG	60.007	20	CACGGAATGTATTTGCACCA	60.006	20	102	58520	58621
GHX	19	p1	(T)11	11	44509	44519	TGAAAGGAACAGAAAAGGCG	60.003	20	TAGAAAGCAACGGAGCCATC	59.995	20	227	95429	95655	TGTTAATTGAGTGCCCGGTT	60.01	20	TGCCACTCGAAATCAAGACA	60.003	20	223	45625	45847	GAGTTGCTGGTGTATTGGGG	60.007	20	CACGGAATGTATTTGCACCA	60.006	20	102	58520	58621
GHX	20	p1	(T)12	12	48958	48969	TGAAAGGAACAGAAAAGGCG	60.003	20	TAGAAAGCAACGGAGCCATC	59.995	20	227	95429	95655	TGTTAATTGAGTGCCCGGTT	60.01	20	TGCCACTCGAAATCAAGACA	60.003	20	223	45625	45847	GAGTTGCTGGTGTATTGGGG	60.007	20	CACGGAATGTATTTGCACCA	60.006	20	102	58520	58621
GHX	21	p1	(A)10	10	53167	53176	TGAAAGGAACAGAAAAGGCG	60.003	20	TAGAAAGCAACGGAGCCATC	59.995	20	227	95429	95655	TGTTAATTGAGTGCCCGGTT	60.01	20	TGCCACTCGAAATCAAGACA	60.003	20	223	45625	45847	GAGTTGCTGGTGTATTGGGG	60.007	20	CACGGAATGTATTTGCACCA	60.006	20	102	58520	58621
GHX	22	p1	(T)10	10	54503	54512	TGAAAGGAACAGAAAAGGCG	60.003	20	TAGAAAGCAACGGAGCCATC	59.995	20	227	95429	95655	TGTTAATTGAGTGCCCGGTT	60.01	20	TGCCACTCGAAATCAAGACA	60.003	20	223	45625	45847	GAGTTGCTGGTGTATTGGGG	60.007	20	CACGGAATGTATTTGCACCA	60.006	20	102	58520	58621
GHX	23	p1	(A)11	11	56870	56880	TGAAAGGAACAGAAAAGGCG	60.003	20	TAGAAAGCAACGGAGCCATC	59.995	20	227	95429	95655	TGTTAATTGAGTGCCCGGTT	60.01	20	TGCCACTCGAAATCAAGACA	60.003	20	223	45625	45847	GAGTTGCTGGTGTATTGGGG	60.007	20	CACGGAATGTATTTGCACCA	60.006	20	102	58520	58621
GHX	24	p1	(A)10	10	67266	67275	TGAAAGGAACAGAAAAGGCG	60.003	20	TAGAAAGCAACGGAGCCATC	59.995	20	227	95429	95655	TGTTAATTGAGTGCCCGGTT	60.01	20	TGCCACTCGAAATCAAGACA	60.003	20	223	45625	45847	GAGTTGCTGGTGTATTGGGG	60.007	20	CACGGAATGTATTTGCACCA	60.006	20	102	58520	58621
GHX	25	p1	(T)22	22	68367	68388	TGAAAGGAACAGAAAAGGCG	60.003	20	TAGAAAGCAACGGAGCCATC	59.995	20	227	95429	95655	TGTTAATTGAGTGCCCGGTT	60.01	20	TGCCACTCGAAATCAAGACA	60.003	20	223	45625	45847	GAGTTGCTGGTGTATTGGGG	60.007	20	CACGGAATGTATTTGCACCA	60.006	20	102	58520	58621
GHX	26	p1	(A)11	11	69576	69586	TGAAAGGAACAGAAAAGGCG	60.003	20	TAGAAAGCAACGGAGCCATC	59.995	20	227	95429	95655	TGTTAATTGAGTGCCCGGTT	60.01	20	TGCCACTCGAAATCAAGACA	60.003	20	223	45625	45847	GAGTTGCTGGTGTATTGGGG	60.007	20	CACGGAATGTATTTGCACCA	60.006	20	102	58520	58621
GHX	27	p1	(A)10	10	70606	70615	TGAAAGGAACAGAAAAGGCG	60.003	20	TAGAAAGCAACGGAGCCATC	59.995	20	227	95429	95655	TGTTAATTGAGTGCCCGGTT	60.01	20	TGCCACTCGAAATCAAGACA	60.003	20	223	45625	45847	GAGTTGCTGGTGTATTGGGG	60.007	20	CACGGAATGTATTTGCACCA	60.006	20	102	58520	58621
GHX	28	p1	(T)15	15	71384	71398	TGAAAGGAACAGAAAAGGCG	60.003	20	TAGAAAGCAACGGAGCCATC	59.995	20	227	95429	95655	TGTTAATTGAGTGCCCGGTT	60.01	20	TGCCACTCGAAATCAAGACA	60.003	20	223	45625	45847	GAGTTGCTGGTGTATTGGGG	60.007	20	CACGGAATGTATTTGCACCA	60.006	20	102	58520	58621
GHX	29	c	(A)11tgaaattctattttctc(T)12	40	73582	73621	TGAAAGGAACAGAAAAGGCG	60.003	20	TAGAAAGCAACGGAGCCATC	59.995	20	227	95429	95655	TGTTAATTGAGTGCCCGGTT	60.01	20	TGCCACTCGAAATCAAGACA	60.003	20	223	45625	45847	GAGTTGCTGGTGTATTGGGG	60.007	20	CACGGAATGTATTTGCACCA	60.006	20	102	58520	58621
GHX	30	p1	(T)17	17	77762	77778	TGAAAGGAACAGAAAAGGCG	60.003	20	TAGAAAGCAACGGAGCCATC	59.995	20	227	95429	95655	TGTTAATTGAGTGCCCGGTT	60.01	20	TGCCACTCGAAATCAAGACA	60.003	20	223	45625	45847	GAGTTGCTGGTGTATTGGGG	60.007	20	CACGGAATGTATTTGCACCA	60.006	20	102	58520	58621
GHX	31	p1	(T)10	10	79748	79757	TGAAAGGAACAGAAAAGGCG	60.003	20	TAGAAAGCAACGGAGCCATC	59.995	20	227	95429	95655	TGTTAATTGAGTGCCCGGTT	60.01	20	TGCCACTCGAAATCAAGACA	60.003	20	223	45625	45847	GAGTTGCTGGTGTATTGGGG	60.007	20	CACGGAATGTATTTGCACCA	60.006	20	102	58520	58621
GHX	32	p1	(T)10	10	84444	84453	TGAAAGGAACAGAAAAGGCG	60.003	20	TAGAAAGCAACGGAGCCATC	59.995	20	227	95429	95655	TGTTAATTGAGTGCCCGGTT	60.01	20	TGCCACTCGAAATCAAGACA	60.003	20	223	45625	45847	GAGTTGCTGGTGTATTGGGG	60.007	20	CACGGAATGTATTTGCACCA	60.006	20	102	58520	58621
GHX	33	p1	(A)11	11	84958	84968	TGAAAGGAACAGAAAAGGCG	60.003	20	TAGAAAGCAACGGAGCCATC	59.995	20	227	95429	95655	TGTTAATTGAGTGCCCGGTT	60.01	20	TGCCACTCGAAATCAAGACA	60.003	20	223	45625	45847	GAGTTGCTGGTGTATTGGGG	60.007	20	CACGGAATGTATTTGCACCA	60.006	20	102	58520	58621
GHX	34	p1	(A)12	12	85222	85233	TGAAAGGAACAGAAAAGGCG	60.003	20	TAGAAAGCAACGGAGCCATC	59.995	20	227	95429	95655	TGTTAATTGAGTGCCCGGTT	60.01	20	TGCCACTCGAAATCAAGACA	60.003	20	223	45625	45847	GAGTTGCTGGTGTATTGGGG	60.007	20	CACGGAATGTATTTGCACCA	60.006	20	102	58520	58621
GHX	35	p1	(T)10	10	88759	88768	TGAAAGGAACAGAAAAGGCG	60.003	20	TAGAAAGCAACGGAGCCATC	59.995	20	227	95429	95655	TGTTAATTGAGTGCCCGGTT	60.01	20	TGCCACTCGAAATCAAGACA	60.003	20	223	45625	45847	GAGTTGCTGGTGTATTGGGG	60.007	20	CACGGAATGTATTTGCACCA	60.006	20	102	58520	58621
GHX	36	p1	(T)10	10	92507	92516	TGAAAGGAACAGAAAAGGCG	60.003	20	TAGAAAGCAACGGAGCCATC	59.995	20	227	95429	95655	TGTTAATTGAGTGCCCGGTT	60.01	20	TGCCACTCGAAATCAAGACA	60.003	20	223	45625	45847	GAGTTGCTGGTGTATTGGGG	60.007	20	CACGGAATGTATTTGCACCA	60.006	20	102	58520	58621
GHX	37	p1	(A)12	12	93653	93664	TGAAAGGAACAGAAAAGGCG	60.003	20	TAGAAAGCAACGGAGCCATC	59.995	20	227	95429	95655	TGTTAATTGAGTGCCCGGTT	60.01	20	TGCCACTCGAAATCAAGACA	60.003	20	223	45625	45847	GAGTTGCTGGTGTATTGGGG	60.007	20	CACGGAATGTATTTGCACCA	60.006	20	102	58520	58621
GHX	38	p1	(T)13	13	95672	95684	TGAAAGGAACAGAAAAGGCG	60.003	20	TAGAAAGCAACGGAGCCATC	59.995	20	227	95429	95655	TGTTAATTGAGTGCCCGGTT	60.01	20	TGCCACTCGAAATCAAGACA	60.003	20	223	45625	45847	GAGTTGCTGGTGTATTGGGG	60.007	20	CACGGAATGTATTTGCACCA	60.006	20	102	58520	58621
GHX	39	p1	(A)10	10	100251	100260	TGAAAGGAACAGAAAAGGCG	60.003	20	TAGAAAGCAACGGAGCCATC	59.995	20	227	95429	95655	TGTTAATTGAGTGCCCGGTT	60.01	20	TGCCACTCGAAATCAAGACA	60.003	20	223	45625	45847	GAGTTGCTGGTGTATTGGGG	60.007	20	CACGGAATGTATTTGCACCA	60.006	20	102	58520	58621
GHX	40	p1	(A)10	10	100485	100494	TGAAAGGAACAGAAAAGGCG	60.003	20	TAGAAAGCAACGGAGCCATC	59.995	20	227	95429	95655	TGTTAATTGAGTGCCCGGTT	60.01	20	TGCCACTCGAAATCAAGACA	60.003	20	223	45625	45847	GAGTTGCTGGTGTATTGGGG	60.007	20	CACGGAATGTATTTGCACCA	60.006	20	102	58520	58621
GHX	41	p1	(T)10	10	100688	100697	TGAAAGGAACAGAAAAGGCG	60.003	20	TAGAAAGCAACGGAGCCATC	59.995	20	227	95429	95655	TGTTAATTGAGTGCCCGGTT	60.01	20	TGCCACTCGAAATCAAGACA	60.003	20	223	45625	45847	GAGTTGCTGGTGTATTGGGG	60.007	20	CACGGAATGTATTTGCACCA	60.006	20	102	58520	58621
GHX	42	p1	(T)14	14	103219	103232	TGAAAGGAACAGAAAAGGCG	60.003	20	TAGAAAGCAACGGAGCCATC	59.995	20	227	95429	95655	TGTTAATTGAGTGCCCGGTT	60.01	20	TGCCACTCGAAATCAAGACA	60.003	20	223	45625	45847	GAGTTGCTGGTGTATTGGGG	60.007	20	CACGGAATGTATTTGCACCA	60.006	20	102	58520	58621
GHX	43	p1	(T)10	10	105123	105132	TGAAAGGAACAGAAAAGGCG	60.003	20	TAGAAAGCAACGGAGCCATC	59.995	20	227	95429	95655	TGTTAATTGAGTGCCCGGTT	60.01	20	TGCCACTCGAAATCAAGACA	60.003	20	223	45625	45847	GAGTTGCTGGTGTATTGGGG	60.007	20	CACGGAATGTATTTGCACCA	60.006	20	102	58520	58621
GHX	44	p1	(A)16	16	106908	106923	TGAAAGGAACAGAAAAGGCG	60.003	20	TAGAAAGCAACGGAGCCATC	59.995	20	227	95429	95655	TGTTAATTGAGTGCCCGGTT	60.01	20	TGCCACTCGAAATCAAGACA	60.003	20	223	45625	45847	GAGTTGCTGGTGTATTGGGG	60.007	20	CACGGAATGTATTTGCACCA	60.006	20	102	58520	58621
GHX	45	p1	(A)11	11	107590	107600	TGAAAGGAACAGAAAAGGCG	60.003	20	TAGAAAGCAACGGAGCCATC	59.995	20	227	95429	95655	TGTTAATTGAGTGCCCGGTT	60.01	20	TGCCACTCGAAATCAAGACA	60.003	20	223	45625	45847	GAGTTGCTGGTGTATTGGGG	60.007	20	CACGGAATGTATTTGCACCA	60.006	20	102	58520	58621
GHX	46	p1	(T)10	10	109235	109244	TGAAAGGAACAGAAAAGGCG	60.003	20	TAGAAAGCAACGGAGCCATC	59.995	20	227	95429	95655	TGTTAATTGAGTGCCCGGTT	60.01	20	TGCCACTCGAAATCAAGACA	60.003	20	223	45625	45847	GAGTTGCTGGTGTATTGGGG	60.007	20	CACGGAATGTATTTGCACCA	60.006	20	102	58520	58621
GHX	47	c	(T)10agacaaattttctgcaattttcccatgcccttcaccgaccttatctattcttttcgattttttgaaaaaat(A)11	92	137340	137431	TGAAAGGAACAGAAAAGGCG	60.003	20	TAGAAAGCAACGGAGCCATC	59.995	20	227	95429	95655	TGTTAATTGAGTGCCCGGTT	60.01	20	TGCCACTCGAAATCAAGACA	60.003	20	223	45625	45847	GAGTTGCTGGTGTATTGGGG	60.007	20	CACGGAATGTATTTGCACCA	60.006	20	102	58520	58621
GHX	48	p1	(T)10	10	138156	138165	TGAAAGGAACAGAAAAGGCG	60.003	20	TAGAAAGCAACGGAGCCATC	59.995	20	227	95429	95655	TGTTAATTGAGTGCCCGGTT	60.01	20	TGCCACTCGAAATCAAGACA	60.003	20	223	45625	45847	GAGTTGCTGGTGTATTGGGG	60.007	20	CACGGAATGTATTTGCACCA	60.006	20	102	58520	58621
GHX	49	p1	(A)16	16	141360	141375	TGAAAGGAACAGAAAAGGCG	60.003	20	TAGAAAGCAACGGAGCCATC	59.995	20	227	95429	95655	TGTTAATTGAGTGCCCGGTT	60.01	20	TGCCACTCGAAATCAAGACA	60.003	20	223	45625	45847	GAGTTGCTGGTGTATTGGGG	60.007	20	CACGGAATGTATTTGCACCA	60.006	20	102	58520	58621
GHX	50	p1	(A)10	10	142955	142964	TGAAAGGAACAGAAAAGGCG	60.003	20	TAGAAAGCAACGGAGCCATC	59.995	20	227	95429	95655	TGTTAATTGAGTGCCCGGTT	60.01	20	TGCCACTCGAAATCAAGACA	60.003	20	223	45625	45847	GAGTTGCTGGTGTATTGGGG	60.007	20	CACGGAATGTATTTGCACCA	60.006	20	102	58520	58621
GHX	51	p1	(T)11	11	149119	149129	TGAAAGGAACAGAAAAGGCG	60.003	20	TAGAAAGCAACGGAGCCATC	59.995	20	227	95429	95655	TGTTAATTGAGTGCCCGGTT	60.01	20	TGCCACTCGAAATCAAGACA	60.003	20	223	45625	45847	GAGTTGCTGGTGTATTGGGG	60.007	20	CACGGAATGTATTTGCACCA	60.006	20	102	58520	58621
GHX	52	p1	(T)11	11	150255	150265	TGAAAGGAACAGAAAAGGCG	60.003	20	TAGAAAGCAACGGAGCCATC	59.995	20	227	95429	95655	TGTTAATTGAGTGCCCGGTT	60.01	20	TGCCACTCGAAATCAAGACA	60.003	20	223	45625	45847	GAGTTGCTGGTGTATTGGGG	60.007	20	CACGGAATGTATTTGCACCA	60.006	20	102	58520	58621
